# Supplementary material for: An imputed ancestral reference genome for the Mycobacterium tuberculosis complex better captures structural genomic diversity for reference-based alignment workflows
Source: Microb Genom. 2024 Jan 4;10(1):001165. doi: 10.1099/mgen.0.001165 (PMC10868604; doi:10.1099/mgen.0.001165)
Supplement: Supplementary material 2 [file mgen-10-1165-s002.xlsx]

## Sheet: Supplementary Table 1
Supplementary Table 1 - Closed genomes used to impute MTBC0
NCBI Accession	Lineage	Species1	Strain	Length (bp)	Reference
NC_015848.1	-	Mycobacterium canettii	CIPT 140010059 / STB-A	4482059	Supply et al. (2013)
NZ_CP048071.1	L8	Mycobacterium tuberculosis	RW-TB008	4379910	Ngabonziza et al., (2020)
NZ_CP058236.1	L5	Mycobacterium africanum	60827	4438262	Sanoussi et al. (2021)
CP010334.1	L6	Mycobacterium africanum	25	4386422	Zhu et al. (2016)
NC_015758.1	L6	Mycobacterium africanum	GM041182	4389314	Bentley et al. (2012)
NZ_LR882500.1	A2	Mycobacterium microti	94-2272	4384561	Orgeur et al. (2021)
NZ_LR882496.1	A2	Mycobacterium microti	ATCC35782	4366549	Orgeur et al. (2021)
NZ_CP063804.1	A3	Mycobacterium orygis	MUHC/MB/EPTB/Orygis/51145	4352140	Rufai et al., (2021)
NC_002945.4	A4	Mycobacterium bovis	AF2122/97	4349904	Malone et al. (2020)
NC_008769.1	A4	Mycobacterium bovis	BCG str. Pasteur 1173P2	4374522	Brosch et al. (2007)
NZ_CP015773.2	A4	Mycobacterium bovis	SP38	4347648	Guimaraes et al. (2015)
NZ_CP027035.1	A4	Mycobacterium bovis	2002/0476	4355637	Borgers et al. (2019)
NZ_CP039850.1	A4	Mycobacterium bovis	BCG/Danish 1331	4411814	Borgers et al. (2019)
CP009427.1	L1	Mycobacterium tuberculosis	96121	4410945	Wan et al. (2014)
NC_021740.1	L1	Mycobacterium tuberculosis	EAI5	4391174	Al Rashdi et al. (2014)
CP110619.1	L4	Mycobacterium tuberculosis	H37Rv1	4417942	Chitale et al. (2022)
NC_000962.3	L4	Mycobacterium tuberculosis	H37Rv	4411532	Camus et al. (2002)
NC_002755.2	L4	Mycobacterium tuberculosis	CDC1551	4403837	Fleischmann et al. (2002)
NC_009525.1	L4	Mycobacterium tuberculosis	H37Ra	4419977	Zheng et al. (2008)
NC_009565.1	L4	Mycobacterium tuberculosis	F11	4424435	Birren et al. (2007)
NC_017524.1	L4	Mycobacterium tuberculosis	CTRI-2	4398525	Ilina et al. (2013)
NC_020559.1	L4	Mycobacterium tuberculosis	ATCC 35801 / Erdman	4392353	Miyoshi-Akiyama et al. (2012)
NC_022350.1	L4	Mycobacterium tuberculosis	Haarlem	4408224	Murray et al. (2013)
NC_017522.1	L2	Mycobacterium tuberculosis	CCDC5180	4405981	Zhang et al. (2011)
NC_021251.1	L2	Mycobacterium tuberculosis	CCDC5079	4414325	Zhang et al. (2011)
NZ_CP002882.1	L2	Mycobacterium tuberculosis	BT2	4401899	Tsui et al. (2011)
NZ_CP002883.1	L2	Mycobacterium tuberculosis	BT1	4399405	Tsui et al. (2011)
NZ_CP009100.1	L2	Mycobacterium tuberculosis	ZMC13-264	4411507	Chen et al. (2014)
NZ_CP009101.1	L2	Mycobacterium tuberculosis	ZMC13-88	4411515	Chen et al. (2014)
NZ_CP046728.2	L2	Mycobacterium tuberculosis	TCDC11	4418417	Wang et al. (2020)
CP010340.1	L3	Mycobacterium tuberculosis	26105	4426489	Zhu et al. (2016)
1Species names are provided for convenience and may not be taxonomically valid

## Sheet: Supplementary Table 2
Supplementary Table 2. Maximum likelihood nucleotide evolution model selection analysis
Model	Number of parameters	log(Likelihood)	AIC	AICc	ΔAICc
JC69	59	-6.5336e+06	1.30673e+07	1.30673e+07	126673
JC69+Γ4	60	-6.50733e+06	1.30148e+07	1.30148e+07	74136.3
F81	59	-6.53479e+06	1.30697e+07	1.30697e+07	129043
F81+Γ4	Model fitting failed (failed to converge)
HKY85	60	-6.50852e+06	1.30172e+07	1.30172e+07	76515.3
HKY85+Γ4	Model fitting failed (Phylofit Crash)
HYK85+GAP	61	-6.50852e+06	1.30172e+07	1.30172e+07	76517.3
HYK85+GAP+Γ4	Model fitting failed (Phylofit Crash)
REV	65	-6.49836e+06	1.29968e+07	1.29968e+07	56192.3
REV+Γ4	66	-6.47026e+06	1.29407e+07	1.29407e+07	0
SSREV	63	-6.49795e+06	1.2996e+07	1.2996e+07	55366.6
SSREV+Γ4	64	-6.48802e+06	1.29762e+07	1.29762e+07	35520.9

## Sheet: Supplementary Table 3
Supplementary Table 3. NCBI Sequence Read Archive accession numbers
NCBI SRA Accession	Lineage	Sub Lineage
SRR12680983	Mcanettii	-
SRR10828835	8	-
SRR1173725	8	-
ERR046918	5	-
ERR234097	5	-
ERR234113	5	-
ERR234143	5	-
ERR234144	5	-
ERR234145	5	-
ERR234146	5	-
ERR234147	5	-
ERR234149	5	-
ERR234176	5	-
ERR234199	5	-
ERR234202	5	-
ERR234204	5	-
ERR234679	5	-
ERR234680	5	-
ERR2383618	5	-
ERR2383619	5	-
ERR2383620	5	-
ERR2383621	5	-
ERR2383622	5	-
ERR2383623	5	-
ERR2383624	5	-
ERR2383625	5	-
ERR2383627	5	-
ERR2704686	5	-
ERR2704809	5	-
ERR2704810	5	-
ERR2704812	5	-
ERR294242	5	-
ERR294243	5	-
ERR294244	5	-
ERR294249	5	-
ERR3183992	5	-
ERR386988	5	-
ERR2704808	5	-
ERR233362	6	-
ERR233366	6	-
ERR234148	6	-
ERR234150	6	-
ERR234184	6	-
ERR234186	6	-
ERR234255	6	-
ERR234257	6	-
ERR234261	6	-
ERR2383628	6	-
ERR2704681	6	-
ERR2704688	6	-
ERR2704811	6	-
ERR270805	6	-
ERR3183991	6	-
ERR386859	6	-
ERR387038	6	-
ERR4195221	6	-
ERR4195628	6	-
ERR1200602	7	-
ERR1200603	7	-
ERR1200604	7	-
ERR1200606	7	-
ERR1200612	7	-
ERR1200613	7	-
ERR1200623	7	-
ERR1200624	7	-
ERR1200633	7	-
ERR1200635	7	-
ERR1200636	7	-
ERR1200639	7	-
ERR1200640	7	-
ERR181435	7	-
ERR233346	7	-
ERR233354	7	-
ERR233355	7	-
ERR756344	7	-
ERR756345	7	-
ERR756346	7	-
ERR756347	7	-
ERR756348	7	-
ERR181314	9	-
ERR181315	9	-
ERR4162024	9	-
ERR4192384	9	-
ERR2659157	A1	-
ERR713575	A1	-
ERR970409	A1	-
SRR3500411	A1	-
ERR2659163	A2	-
ERR2659168	A2	-
SRR1238557	A2	-
SRR1238558	A2	-
SRR1239337	A2	-
SRR1239338	A2	-
SRR1239339	A2	-
SRR3647357	A2	-
SRR6875521	A2	-
SRR7693584	A2	-
ERR015582	A3	-
ERR234675	A3	-
ERR234676	A3	-
ERR234682	A3	-
SRR2100577	A3	-
SRR2101161	A3	-
SRR2101222	A3	-
SRR2101291	A3	-
SRR5642711	A3	-
SRR5642712	A3	-
SRR5642713	A3	-
SRR5642714	A3	-
SRR5642715	A3	-
SRR5642716	A3	-
SRR5642717	A3	-
SRR5642718	A3	-
SRR6797355	A3	-
ERR161044	A4	-
ERR212091	A4	-
ERR3825346	A4	-
ERR4195680	A4	-
ERR841873	A4	-
SRR5216723	A4	-
SRR5216728	A4	-
SRR5216817	A4	-
SRR5216892	A4	-
SRR5216951	A4	-
SRR5216984	A4	-
SRR7983754	A4	-
ERR047001	1	1.1.2
ERR181929	1	1.1.3
ERR212113	1	1.1.2
ERR233363	1	1.1.1
ERR233364	1	1.2.2
ERR234155	1	1.1.1
ERR234191	1	1.2.2
ERR234194	1	1.1.1
ERR234197	1	1.1.3
ERR234266	1	1.2.1
ERR270634	1	1.1.1
ERR270648	1	1.2.1
ERR278576	1	1.2.1
ERR3183990	1	1.1.1
ERR330735	1	1.2.1
SRR6650151	1	1.2.2
SRR6650287	1	1.1.3
SRR6650400	1	1.2.1
SRR6797277	1	1.1.3
SRR6797422	1	1.2.2
SRR6855810	1	1.2.2
SRR6896175	1	1.1.3
SRR6964564	1	1.1.2
SRR6964611	1	1.1.2
ERR047003	2	2.2
ERR067689	2	2.2.10
ERR114485	2	2.2.4
ERR181696	2	2.2.3
ERR233359	2	2.2.1
ERR233361	2	2.2.6_RD150
ERR234100	2	2.2.7
ERR234103	2	2.2
ERR234110	2	2.2.4
ERR234130	2	2.2.6_RD150
ERR234133	2	2.2.2
ERR234138	2	2.2.2
ERR234193	2	2.2.5
ERR234210	2	2.2.5
ERR234213	2	2.2.8_RD142
ERR234216	2	2.1
ERR234248	2	2.1
ERR234250	2	2.2.5
ERR234252	2	2.1
ERR234263	2	2.2.8_RD142
ERR234584	2	2.2.9
ERR2704676	2	2.1
ERR2704677	2	2.2.1
ERR270637	2	2.2.4
ERR270769	2	2.2.10
ERR270774	2	2.2.2
ERR275215	2	2.2.3
ERR386881	2	2.2.4
ERR403246	2	2.2.1
ERR4195394	2	2.2.8_RD142
ERR4195449	2	2.2.7
ERR553373	2	2.1
SRR6485119	2	2.2.2
SRR6485161	2	2.2.10
SRR6650276	2	2.2.7
SRR671727	2	2.2.3
SRR671754	2	2.2.3
SRR671761	2	2.2.6_RD150
SRR671770	2	2.2.3
SRR671784	2	2.2.7
SRR671793	2	2.2.5
SRR671797	2	2.2.1
SRR671807	2	2.2.7
SRR671813	2	2.2.1
SRR671841	2	2.2.6_RD150
SRR6785347	2	2.2.9
SRR6797319	2	2.2.5
SRR6797788	2	2.2.6_RD150
SRR6797789	2	2.2.8_RD142
SRR6797831	2	2.2.2
SRR6831902	2	2.2.9
SRR6832440	2	2.2.9
SRR6832560	2	2.2.10
SRR6832664	2	2.2.10
SRR6856051	2	2.2
SRR6896581	2	2.2
SRR6981911	2	2.2.4
ERR114494	3	3.1.2
ERR1200659	3	3
ERR161065	3	3.1.1
ERR176600	3	3.1.1
ERR221591	3	3.1.1
ERR270706	3	3.1.2
ERR270741	3	3
ERR278553	3	3
ERR351845	3	3.1.1
ERR4195697	3	3.1.2
SRR6797276	3	3.1.2
SRR6797316	3	3.1.2
SRR6797427	3	3.1.1
SRR6964550	3	3
SRR6964568	3	3
ERR038267	4	4.2.2
ERR046996	4	4.6.2
ERR108508	4	4.1
ERR114501	4	4.2.2
ERR117450	4	4.3.4
ERR1193691	4	4.3.1
ERR1193769	4	4.3.3
ERR1193793	4	4.3.1
ERR1193798	4	4.3
ERR1193803	4	4.3
ERR1193806	4	4.3.1
ERR1199065	4	4.6.1
ERR1199080	4	4.6.1
ERR1199123	4	4.6.1
ERR1199152	4	4.6.1
ERR1200611	4	4.6
ERR1200621	4	4.6
ERR126619	4	4.1.1
ERR133829	4	4
ERR133830	4	4.1
ERR144605	4	4.2.1
ERR1465753	4	4.1.2
ERR1465902	4	4.1
ERR161163	4	4.3.4
ERR164006	4	4.6.1
ERR176661	4	4.6
ERR176728	4	4.1.1
ERR181839	4	4.3.4
ERR181975	4	4.2.2
ERR233348	4	4.6
ERR234152	4	4.4.2
ERR234198	4	4.1.3
ERR234200	4	4.6.2
ERR234268	4	4.1.1
ERR270639	4	4.6
ERR270653	4	4.1.2
ERR278537	4	4.6.2
ERR278542	4	4.3.4
ERR330654	4	4.5
ERR351925	4	4.4
ERR386984	4	4.4.1
ERR403243	4	4.2.1
ERR403402	4	4.4
ERR4195225	4	4.3.2
ERR4195271	4	4.3.1
ERR4195277	4	4.6.2
ERR4195302	4	4.2.1
ERR4195357	4	4.1.3
ERR4195370	4	4.3
ERR4195420	4	4.2.1
ERR4195465	4	4.3.2
ERR4195491	4	4.6.2
ERR4195507	4	4.1.3
ERR4195708	4	4.3.4
ERR4195751	4	4.5
ERR4195754	4	4.1.2
ERR4195820	4	4.3.1
SRR6484841	4	4.2.2
SRR6484859	4	4.2.1
SRR6484867	4	4.3.3
SRR6484876	4	4.5
SRR6650429	4	4.4
SRR671750	4	4.5
SRR671764	4	4.4.2
SRR671766	4	4.5
SRR671831	4	4.4.2
SRR671835	4	4.4.2
SRR671862	4	4.4.2
SRR6785282	4	4.3.3
SRR6785332	4	4.1.2
SRR6785504	4	4
SRR6797332	4	4.1
SRR6797722	4	4
SRR6832170	4	4.3.3
SRR6832215	4	4.3.3
SRR6832376	4	4
SRR6855773	4	4.3.2
SRR6856038	4	4.3.2
SRR6856085	4	4.3.2
SRR6856113	4	4.4.1
SRR6896274	4	4.4.1
SRR6896317	4	4.4.1
SRR6964501	4	4.2.2
SRR6981960	4	4.4.1
SRR6982202	4	4.1
SRR6982331	4	4.1.1
SRR6982359	4	4.1.1
SRR6982487	4	4.1.2

## Sheet: Supplementary Table 4
Supplementary Table 4. Detailed results of short read alignments and SNP filtering pipeline results for each reference sequence (MTBC0, Comas et al., H37Rv)
	REFERENCE GENOME
		MTBC0							Comas et al. (2010)							H37Rv
GENOME	LINEAGE	COVERAGE (x)	RAW_READS	MAPPED_READS	FRAC_MAPPED	UNMAPPED	FRAC_UNMAPPED	SNPs	COVERAGE (x)	RAW_READS	MAPPED_READS	FRAC_MAPPED	UNMAPPED	FRAC_UNMAPPED	SNPs	COVERAGE (x)	RAW_READS	MAPPED_READS	FRAC_MAPPED	UNMAPPED	FRAC_UNMAPPED	SNPs
ERR015582	A3	133.059	12244849	12188456	0.995395	56393	0.00460545	798	133.702	12279250	12184938	0.992319	94312	0.0076806	794	133.711	12279048	12184118	0.992269	94930	0.00773106	1287
ERR038267	L4	242.387	16081925	16040374	0.997416	41551	0.00258371	457	242.338	16078556	15950060	0.992008	128496	0.00799176	452	242.338	16078666	15950188	0.992009	128478	0.00799059	424
ERR046918	L5	83.9923	5879737	5855576	0.995891	24161	0.0041092	529	83.9467	5880614	5822248	0.990075	58366	0.00992515	527	83.9529	5880464	5821725	0.990011	58739	0.00998884	1030
ERR046996	L4	119.077	7767775	7747437	0.997382	20338	0.00261825	455	119.496	7770353	7731070	0.994945	39283	0.0050555	451	119.496	7770396	7731166	0.994951	39230	0.00504865	341
ERR047001	L1	114.46	7477081	7456474	0.997244	20607	0.00275602	526	114.32	7475515	7408188	0.990994	67327	0.00900634	522	114.326	7475386	7407808	0.99096	67578	0.00904007	1013
ERR047003	L2	92.4358	6036733	6019588	0.99716	17145	0.00284011	517	92.6971	6040010	6004372	0.9941	35638	0.00590032	513	92.6983	6040007	6004321	0.994092	35686	0.00590827	665
ERR067689	L2	68.4169	3088124	3076696	0.996299	11428	0.00370063	511	68.6157	3088865	3069488	0.993727	19377	0.00627318	503	68.6151	3088875	3069473	0.993719	19402	0.00628125	655
ERR108508	L4	108.533	5251797	5241794	0.998095	10003	0.00190468	484	108.899	5252710	5229778	0.995634	22932	0.00436575	478	108.898	5252759	5229871	0.995643	22888	0.00435733	262
ERR114485	L2	91.0371	4140048	4132603	0.998202	7445	0.00179829	506	91.2559	4140666	4120753	0.995191	19913	0.00480913	498	91.255	4140682	4120740	0.995184	19942	0.00481611	651
ERR114494	L3	92.2555	4189700	4182211	0.998213	7489	0.00178748	523	92.4999	4190026	4171180	0.995502	18846	0.00449782	517	92.5006	4190003	4171137	0.995497	18866	0.00450262	671
ERR114501	L4	91.1693	4137698	4132279	0.99869	5419	0.00130967	464	91.1897	4137338	4111503	0.993756	25835	0.00624435	454	91.1888	4137351	4111547	0.993763	25804	0.00623684	423
ERR117450	L4	296.746	13708442	13679909	0.997919	28533	0.00208142	492	297.588	13710008	13643905	0.995178	66103	0.00482151	485	297.584	13710153	13644031	0.995177	66122	0.00482285	396
ERR1193691	L4	65.3333	1568554	1565723	0.998195	2831	0.00180485	483	65.4557	1569012	1560415	0.994521	8597	0.00547924	476	65.4556	1569020	1560432	0.994527	8588	0.00547348	388
ERR1193769	L4	161.461	7711700	7681864	0.996131	29836	0.00386893	487	162.378	7723946	7682623	0.99465	41323	0.00534999	484	162.374	7724093	7682809	0.994655	41284	0.00534483	395
ERR1193793	L4	99.3184	1948543	1941568	0.99642	6975	0.0035796	478	99.6753	1948639	1937835	0.994456	10804	0.00554438	472	99.6753	1948648	1937848	0.994458	10800	0.0055423	383
ERR1193798	L4	149.038	7298752	7272865	0.996453	25887	0.00354677	472	149.478	7301657	7254181	0.993498	47476	0.00650209	465	149.476	7301761	7254310	0.993501	47451	0.00649857	376
ERR1193803	L4	233.456	10910336	10881939	0.997397	28397	0.00260276	486	234.491	10922512	10869175	0.995117	53337	0.00488322	479	234.487	10922778	10869451	0.995118	53327	0.00488218	392
ERR1193806	L4	79.0927	3712160	3703435	0.99765	8725	0.00235038	488	79.4369	3715267	3698823	0.995574	16444	0.00442606	482	79.4356	3715333	3698915	0.995581	16418	0.00441898	394
ERR1199065	L4	44.3794	3875976	3864049	0.996923	11927	0.00307716	440	44.6305	3895531	3864287	0.99198	31244	0.00802047	435	44.6265	3895939	3864629	0.991963	31310	0.00803657	329
ERR1199080	L4	37.6541	3284220	3277400	0.997923	6820	0.0020766	442	37.9323	3294893	3282791	0.996327	12102	0.00367296	439	37.9246	3295664	3283440	0.996291	12224	0.00370912	331
ERR1199123	L4	182.028	5890212	5854635	0.99396	35577	0.00604002	460	182.747	5897909	5844369	0.990922	53540	0.00907779	453	182.746	5897955	5844434	0.990925	53521	0.0090745	342
ERR1199152	L4	164.898	8277269	8253129	0.997084	24140	0.00291642	449	165.619	8288153	8243459	0.994607	44694	0.00539252	446	165.615	8288346	8243737	0.994618	44609	0.00538214	335
ERR1200602	L7	49.5707	4334522	4316918	0.995939	17604	0.00406135	589	49.469	4359228	4285091	0.982993	74137	0.0170069	584	49.4719	4359445	4284854	0.98289	74591	0.0171102	992
ERR1200603	L7	38.0066	3320292	3309698	0.996809	10594	0.00319068	576	37.9223	3331376	3284803	0.98602	46573	0.0139801	572	37.925	3331422	3284585	0.985941	46837	0.0140592	982
ERR1200604	L7	46.9166	4101158	4085429	0.996165	15729	0.00383526	578	46.8389	4122452	4056906	0.9841	65546	0.0158998	574	46.8416	4122541	4056683	0.984025	65858	0.0159751	982
ERR1200606	L7	44.9884	3932273	3917758	0.996309	14515	0.00369125	588	44.9024	3951288	3889448	0.984349	61840	0.0156506	584	44.9055	3951449	3889193	0.984245	62256	0.0157552	992
ERR1200611	L4	43.1739	3772663	3760548	0.996789	12115	0.00321126	447	43.5042	3790621	3767939	0.994016	22682	0.00598372	445	43.4972	3791335	3768527	0.993984	22808	0.00601582	338
ERR1200612	L7	45.881	4010422	3995711	0.996332	14711	0.00366819	580	45.79	4027575	3966562	0.984851	61013	0.0151488	578	45.7931	4027665	3966308	0.984766	61357	0.0152339	985
ERR1200613	L7	49.8008	4354138	4337121	0.996092	17017	0.00390824	572	49.7022	4377976	4305412	0.983425	72564	0.0165748	569	49.7047	4378191	4305225	0.983334	72966	0.0166658	978
ERR1200621	L4	44.018	3847388	3833288	0.996335	14100	0.00366482	452	44.2693	3871114	3833546	0.990295	37568	0.0097047	447	44.2637	3871714	3834047	0.990271	37667	0.00972877	341
ERR1200623	L7	44.1789	3859546	3846893	0.996722	12653	0.00327836	584	44.0917	3875266	3818826	0.985436	56440	0.0145642	579	44.0941	3875386	3818635	0.985356	56751	0.014644	988
ERR1200624	L7	47.6832	4166999	4151949	0.996388	15050	0.00361171	571	47.5877	4186781	4121518	0.984412	65263	0.0155879	567	47.5902	4186986	4121322	0.984317	65664	0.0156829	974
ERR1200633	L7	44.4051	3881053	3866879	0.996348	14174	0.0036521	569	44.34	3897357	3840559	0.985427	56798	0.0145735	565	44.3422	3897571	3840386	0.985328	57185	0.014672	975
ERR1200635	L7	46.1381	4034269	4017815	0.995921	16454	0.00407856	564	46.0453	4053707	3988324	0.983871	65383	0.0161292	561	46.0476	4053855	3988154	0.983793	65701	0.016207	970
ERR1200636	L7	43.288	3782627	3769471	0.996522	13156	0.00347801	571	43.2097	3796093	3742543	0.985893	53550	0.0141066	564	43.2116	3796248	3742383	0.985811	53865	0.014189	972
ERR1200639	L7	40.8974	3573129	3561352	0.996704	11777	0.00329599	568	40.8213	3584808	3535713	0.986305	49095	0.0136953	564	40.8232	3584923	3535566	0.986232	49357	0.0137679	972
ERR1200640	L7	37.1204	3242841	3232329	0.996758	10512	0.0032416	587	37.0426	3253052	3208323	0.98625	44729	0.0137499	584	37.0444	3253151	3208177	0.986175	44974	0.0138248	993
ERR1200659	L3	60.1492	5268582	5235489	0.993719	33093	0.0062812	497	60.5321	5307581	5239689	0.987208	67892	0.0127915	493	60.5264	5308575	5240255	0.98713	68320	0.0128697	648
ERR126619	L4	177.446	8163062	8148614	0.99823	14448	0.00176992	482	177.606	8162329	8112280	0.993868	50049	0.00613171	472	177.604	8162353	8112306	0.993869	50047	0.00613144	442
ERR133829	L4	109.241	5090157	5080925	0.998186	9232	0.0018137	500	109.503	5091102	5064451	0.994765	26651	0.00523482	495	109.502	5091128	5064477	0.994765	26651	0.00523479	391
ERR133830	L4	98.4811	4579261	4570558	0.998099	8703	0.00190052	495	98.8528	4580229	4561568	0.995926	18661	0.00407425	489	98.8515	4580292	4561651	0.99593	18641	0.00406983	274
ERR144605	L4	118.958	5570179	5559211	0.998031	10968	0.00196906	463	119.136	5570637	5537383	0.99403	33254	0.00596951	451	119.135	5570672	5537400	0.994027	33272	0.00597271	423
ERR1465753	L4	155.744	7387130	7365923	0.997129	21207	0.0028708	457	156.213	7391397	7347601	0.994075	43796	0.00592527	449	156.211	7391494	7347728	0.994079	43766	0.00592113	422
ERR1465902	L4	131.105	6618680	6574203	0.99328	44477	0.00671992	498	131.687	6625037	6566108	0.991105	58929	0.00889489	494	131.681	6625239	6566536	0.991139	58703	0.00886051	276
ERR161044	A4	101.503	4748317	4736200	0.997448	12117	0.00255185	646	101.424	4747238	4709335	0.992016	37903	0.00798422	636	101.426	4747196	4709212	0.991999	37984	0.00800135	1130
ERR161065	L3	77.623	3635083	3623880	0.996918	11203	0.00308191	517	77.789	3635877	3612091	0.993458	23786	0.00654203	510	77.7887	3635910	3612101	0.993452	23809	0.00654829	665
ERR161163	L4	69.4838	3204164	3197468	0.99791	6696	0.00208978	489	69.7616	3204660	3192605	0.996238	12055	0.00376171	485	69.7604	3204689	3192650	0.996243	12039	0.00375668	396
ERR164006	L4	103.88	4870928	4860520	0.997863	10408	0.00213676	465	104.176	4872401	4846702	0.994726	25699	0.0052744	457	104.174	4872454	4846779	0.994731	25675	0.00526942	346
ERR176600	L3	64.5843	3021687	3013574	0.997315	8113	0.00268492	509	64.7055	3022510	3002767	0.993468	19743	0.00653199	501	64.7061	3022514	3002743	0.993459	19771	0.00654124	657
ERR176661	L4	48.6533	2236427	2231888	0.99797	4539	0.00202958	514	48.6312	2236416	2219731	0.992539	16685	0.0074606	507	48.6319	2236433	2219707	0.992521	16726	0.00747887	1001
ERR176728	L4	65.2022	2999754	2996505	0.998917	3249	0.00108309	474	65.2938	2999726	2985021	0.995098	14705	0.00490211	464	65.2929	2999737	2985035	0.995099	14702	0.0049011	434
ERR181314	L9	170.415	11116301	11057957	0.994751	58344	0.00524851	538	170.858	11137351	11028547	0.990231	108804	0.00976929	535	170.865	11137424	11027994	0.990175	109430	0.00982543	1037
ERR181315	L9	70.5624	5722239	5644085	0.986342	78154	0.0136579	545	70.5469	5723128	5615030	0.981112	108098	0.0188879	543	70.5593	5722729	5613728	0.980953	109001	0.019047	1041
ERR181435	L7	378.799	17986829	17935477	0.997145	51352	0.00285498	576	378.862	17981867	17846690	0.992483	135177	0.00751741	568	378.872	17981670	17846232	0.992468	135438	0.007532	981
ERR181696	L2	104.448	4824212	4812938	0.997663	11274	0.00233696	476	104.698	4825963	4799123	0.994438	26840	0.00556158	470	104.697	4826004	4799143	0.994434	26861	0.00556589	622
ERR181839	L4	96.3954	4446223	4439009	0.998377	7214	0.0016225	499	96.7549	4446729	4431082	0.996481	15647	0.00351877	491	96.7543	4446772	4431144	0.996486	15628	0.00351446	403
ERR181929	L1	47.9479	2189091	2184054	0.997699	5037	0.00230096	522	47.93	2189438	2172173	0.992114	17265	0.00788559	519	47.9313	2189434	2172136	0.992099	17298	0.00790067	1013
ERR181975	L4	83.451	3832692	3828796	0.998983	3896	0.00101652	451	83.5163	3832316	3811160	0.99448	21156	0.00552042	443	83.5167	3832321	3811161	0.994479	21160	0.00552146	412
ERR212091	A4	105.417	4958040	4947090	0.997791	10950	0.00220853	640	105.403	4957801	4922119	0.992803	35682	0.00719714	631	105.405	4957783	4922035	0.99279	35748	0.00721048	1125
ERR212113	L1	78.1172	3677605	3669486	0.997792	8119	0.00220769	528	78.1114	3677926	3650720	0.992603	27206	0.0073971	520	78.1134	3677909	3650622	0.992581	27287	0.00741916	1014
ERR221591	L3	71.2277	3239988	3232728	0.997759	7260	0.00224075	527	71.4239	3240580	3224698	0.995099	15882	0.00490097	519	71.4229	3240600	3224705	0.995095	15895	0.00490496	673
ERR233346	L7	38.0066	3320292	3309698	0.996809	10594	0.00319068	576	37.9223	3331376	3284803	0.98602	46573	0.0139801	572	37.925	3331422	3284585	0.985941	46837	0.0140592	982
ERR233348	L4	34.7964	3037376	3030234	0.997649	7142	0.00235137	451	35.036	3049721	3034040	0.994858	15681	0.00514178	449	35.0325	3050100	3034332	0.99483	15768	0.00516967	345
ERR233354	L7	46.1381	4034269	4017815	0.995921	16454	0.00407856	564	46.0453	4053707	3988324	0.983871	65383	0.0161292	561	46.0476	4053855	3988154	0.983793	65701	0.016207	970
ERR233355	L7	37.1204	3242841	3232329	0.996758	10512	0.0032416	587	37.0426	3253052	3208323	0.98625	44729	0.0137499	584	37.0444	3253151	3208177	0.986175	44974	0.0138248	993
ERR233359	L2	45.1155	3942048	3929090	0.996713	12958	0.00328712	450	45.3015	3962616	3923837	0.990214	38779	0.00978621	445	45.2995	3963041	3924020	0.990154	39021	0.00984623	598
ERR233361	L2	42.1918	3683822	3674439	0.997453	9383	0.00254708	512	42.4589	3704600	3677464	0.992675	27136	0.00732495	508	42.4552	3705081	3677823	0.992643	27258	0.00735692	662
ERR233362	L6	44.8626	3923563	3907202	0.99583	16361	0.00416993	598	44.9105	3943002	3890513	0.986688	52489	0.0133119	593	44.9136	3943190	3890280	0.986582	52910	0.0134181	1088
ERR233363	L1	47.837	4187244	4166381	0.995017	20863	0.00498251	494	47.8721	4210800	4146992	0.984847	63808	0.0151534	493	47.874	4211128	4146863	0.984739	64265	0.0152608	976
ERR233364	L1	50.422	4409148	4391277	0.995947	17871	0.00405316	493	50.3501	4430338	4361452	0.984451	68886	0.0155487	494	50.3529	4430583	4361242	0.984349	69341	0.0156505	983
ERR233366	L6	47.4243	4147532	4130798	0.995965	16734	0.00403469	615	47.4504	4169503	4110974	0.985963	58529	0.0140374	613	47.4537	4169679	4110724	0.985861	58955	0.014139	1110
ERR234097	L5	91.0439	5272422	5257297	0.997131	15125	0.0028687	513	91.0209	5273301	5228852	0.991571	44449	0.00842907	510	91.0244	5273236	5228622	0.99154	44614	0.00846046	1014
ERR234100	L2	187.838	11590575	11542265	0.995832	48310	0.00416804	544	188.451	11603506	11520069	0.992809	83437	0.00719067	535	188.456	11603377	11519672	0.992786	83705	0.00721385	687
ERR234103	L2	29.5534	1779350	1774146	0.997075	5204	0.00292466	508	29.6027	1780147	1767984	0.993167	12163	0.00683258	503	29.6032	1780146	1767947	0.993147	12199	0.00685281	655
ERR234110	L2	295.608	18562292	18433424	0.993058	128868	0.00694246	508	296.381	18574314	18386798	0.989905	187516	0.0100954	502	296.391	18573984	18386060	0.989882	187924	0.0101176	655
ERR234113	L5	47.8356	2718287	2710462	0.997121	7825	0.00287865	538	47.8481	2719436	2697559	0.991955	21877	0.00804468	535	47.8496	2719428	2697484	0.991931	21944	0.00806934	1038
ERR234130	L2	139.694	6782799	6771300	0.998305	11499	0.00169532	509	140.092	6787425	6754084	0.995088	33341	0.00491217	505	140.093	6787419	6754046	0.995083	33373	0.00491689	657
ERR234133	L2	548.262	33577507	33441816	0.995959	135691	0.00404113	487	549.521	33605281	33347040	0.992315	258241	0.00768454	479	549.534	33604927	33346053	0.992297	258874	0.00770345	632
ERR234138	L2	319.529	22387587	22227739	0.99286	159848	0.00714003	486	320.209	22401713	22162775	0.989334	238938	0.0106661	481	320.222	22401276	22161742	0.989307	239534	0.0106929	632
ERR234143	L5	76.8721	5061551	5040957	0.995931	20594	0.00406871	543	76.9146	5063661	5018804	0.991141	44857	0.00885861	541	76.9201	5063544	5018376	0.99108	45168	0.00892023	1044
ERR234144	L5	88.0353	5950025	5926901	0.996114	23124	0.00388637	539	88.2228	5951423	5909564	0.992967	41859	0.00703344	538	88.2313	5951208	5908849	0.992882	42359	0.00711771	1037
ERR234145	L5	66.5602	4382407	4354338	0.993595	28069	0.00640493	484	66.4887	4384481	4328074	0.987135	56407	0.0128651	485	66.4953	4384342	4327578	0.987053	56764	0.012947	980
ERR234146	L5	87.8892	5924794	5897710	0.995429	27084	0.0045713	544	87.8448	5927396	5865612	0.989577	61784	0.0104235	542	87.853	5927205	5864915	0.989491	62290	0.0105092	1046
ERR234147	L5	91.0147	6004454	5980669	0.996039	23785	0.00396123	523	90.9566	6006169	5947091	0.990164	59078	0.00983622	519	90.9636	6005967	5946482	0.990096	59485	0.00990432	1022
ERR234148	L6	92.3433	6275154	6253120	0.996489	22034	0.00351131	614	92.2677	6274744	6217034	0.990803	57710	0.00919719	608	92.2765	6274519	6216289	0.99072	58230	0.00928039	1109
ERR234149	L5	103.899	6813054	6786715	0.996134	26339	0.00386596	536	103.826	6815687	6748333	0.990118	67354	0.0098822	534	103.834	6815505	6747650	0.990044	67855	0.00995598	1037
ERR234150	L6	69.4912	4616024	4601118	0.996771	14906	0.00322919	626	69.3865	4615813	4571557	0.990412	44256	0.00958791	620	69.3922	4615684	4571099	0.990341	44585	0.00965946	1120
ERR234152	L4	257.796	15916227	15877375	0.997559	38852	0.00244103	480	258.017	15915232	15804868	0.993066	110364	0.00693449	473	258.017	15915360	15805063	0.99307	110297	0.00693022	387
ERR234155	L1	134.71	6697965	6688541	0.998593	9424	0.00140699	519	134.495	6696174	6644243	0.992245	51931	0.00775532	512	134.5	6696117	6644032	0.992222	52085	0.00777839	1005
ERR234176	L5	131.762	6471279	6454256	0.997369	17023	0.00263055	509	131.944	6472616	6429693	0.993369	42923	0.00663148	508	131.948	6472564	6429515	0.993349	43049	0.006651	1012
ERR234184	L6	48.2578	2352998	2348747	0.998193	4251	0.00180663	627	48.2374	2352862	2335941	0.992808	16921	0.00719167	619	48.2389	2352863	2335892	0.992787	16971	0.00721291	1119
ERR234186	L6	88.2081	4359615	4349659	0.997716	9956	0.00228369	623	88.3129	4359398	4332511	0.993832	26887	0.00616759	617	88.3172	4359366	4332377	0.993809	26989	0.00619104	1119
ERR234191	L1	98.1264	4852709	4840409	0.997465	12300	0.00253467	508	98.0856	4852796	4813073	0.991814	39723	0.00818559	508	98.0885	4852759	4812952	0.991797	39807	0.00820296	1002
ERR234193	L2	200.163	12369489	12328725	0.996704	40764	0.00329553	512	200.892	12388781	12310330	0.993668	78451	0.00633242	507	200.896	12388683	12310009	0.99365	78674	0.00635047	660
ERR234194	L1	107.001	5292125	5285147	0.998681	6978	0.00131856	540	106.868	5291040	5251536	0.992534	39504	0.00746621	537	106.871	5291014	5251404	0.992514	39610	0.00748628	1030
ERR234197	L1	125.228	6150664	6133559	0.997219	17105	0.002781	510	125.297	6152137	6104723	0.992293	47414	0.00770692	506	125.3	6152103	6104537	0.992268	47566	0.00773167	999
ERR234198	L4	85.4181	4170006	4163087	0.998341	6919	0.00165923	486	85.5267	4169816	4146180	0.994332	23636	0.00566836	476	85.527	4169813	4146196	0.994336	23617	0.0056638	448
ERR234199	L5	137.929	6784558	6767340	0.997462	17218	0.00253782	525	137.897	6785705	6731594	0.992026	54111	0.00797426	519	137.901	6785672	6731458	0.992011	54214	0.00798948	1021
ERR234200	L4	99.0508	4796966	4787669	0.998062	9297	0.0019381	466	99.3884	4798467	4777212	0.99557	21255	0.00442954	461	99.3885	4798494	4777259	0.995575	21235	0.00442535	349
ERR234202	L5	33.0864	1643378	1637746	0.996573	5632	0.00342709	507	33.0944	1644058	1630001	0.99145	14057	0.00855018	504	33.096	1644039	1629942	0.991425	14097	0.00857461	1010
ERR234204	L5	61.6714	3060324	3052420	0.997417	7904	0.00258273	543	61.6961	3061366	3037932	0.992345	23434	0.00765475	539	61.6979	3061359	3037861	0.992324	23498	0.00767568	1041
ERR234210	L2	83.0297	4021455	4011922	0.997629	9533	0.00237054	519	83.3022	4024392	4003538	0.994818	20854	0.0051819	513	83.3026	4024392	4003508	0.994811	20884	0.00518936	666
ERR234213	L2	39.9364	2572880	2561797	0.995692	11083	0.00430762	500	40.049	2574911	2555226	0.992355	19685	0.00764492	496	40.0501	2574898	2555167	0.992337	19731	0.00766283	649
ERR234216	L2	59.1637	3792674	3778942	0.996379	13732	0.00362066	494	59.38	3794872	3772031	0.993981	22841	0.00601891	491	59.3808	3794887	3772002	0.99397	22885	0.00603048	644
ERR234248	L2	112.988	5991780	5981534	0.99829	10246	0.00171001	495	113.518	5994423	5977144	0.997117	17279	0.00288251	493	113.519	5994404	5977071	0.997108	17333	0.00289153	645
ERR234250	L2	138.238	7283202	7269625	0.998136	13577	0.00186415	517	138.569	7286552	7248917	0.994835	37635	0.00516499	511	138.57	7286525	7248833	0.994827	37692	0.00517284	663
ERR234252	L2	167.768	9002816	8981417	0.997623	21399	0.00237692	495	168.348	9008297	8964408	0.995128	43889	0.00487206	495	168.351	9008261	8964278	0.995117	43983	0.00488252	647
ERR234255	L6	118.238	6424803	6410476	0.99777	14327	0.00222995	593	118.211	6424224	6376160	0.992518	48064	0.00748168	587	118.216	6424139	6375894	0.99249	48245	0.00750996	1089
ERR234257	L6	114.76	6580872	6559041	0.996683	21831	0.00331734	643	114.716	6579088	6523438	0.991541	55650	0.00845862	638	114.722	6578977	6523121	0.99151	55856	0.00849007	1140
ERR234261	L6	141.512	7965702	7948842	0.997883	16860	0.00211657	595	141.466	7964288	7905427	0.992609	58861	0.00739062	589	141.472	7964165	7905060	0.992579	59105	0.00742137	1089
ERR234263	L2	159.191	8925081	8903461	0.997578	21620	0.00242239	503	159.658	8931811	8882390	0.994467	49421	0.00553314	499	159.66	8931764	8882252	0.994457	49512	0.00554336	651
ERR234266	L1	151.64	8499674	8476106	0.997227	23568	0.00277281	515	151.792	8502372	8439730	0.992632	62642	0.00736759	511	151.798	8502235	8439340	0.992603	62895	0.00739747	1004
ERR234268	L4	54.4991	3107424	3102742	0.998493	4682	0.00150671	462	54.5521	3107135	3089337	0.994272	17798	0.00572811	452	54.5523	3107134	3089348	0.994276	17786	0.00572425	425
ERR234584	L2	77.1272	3554615	3546478	0.997711	8137	0.00228914	512	77.3578	3555631	3538455	0.995169	17176	0.00483065	506	77.3576	3555613	3538419	0.995164	17194	0.00483573	658
ERR234675	A3	184.573	8465958	8442924	0.997279	23034	0.00272078	805	185.353	8470663	8433368	0.995597	37295	0.00440284	797	185.353	8470706	8433343	0.995589	37363	0.00441085	1293
ERR234676	A3	151.533	6953173	6935929	0.99752	17244	0.00248002	803	152.092	6956112	6924947	0.99552	31165	0.00448023	798	152.093	6956091	6924842	0.995508	31249	0.00449232	1290
ERR234679	L5	141.966	6528682	6511458	0.997362	17224	0.0026382	526	142.155	6529122	6487457	0.993619	41665	0.00638141	523	142.157	6529115	6487362	0.993605	41753	0.00639489	1025
ERR234680	L5	136.231	6248785	6233755	0.997595	15030	0.00240527	502	136.332	6249237	6207278	0.993286	41959	0.00671426	505	136.333	6249256	6207236	0.993276	42020	0.006724	1009
ERR234682	A3	137.679	6315144	6299641	0.997545	15503	0.00245489	808	138.164	6317839	6288292	0.995323	29547	0.00467676	799	138.164	6317870	6288264	0.995314	29606	0.00468607	1299
ERR2383618	L5	121.818	5502247	5489122	0.997615	13125	0.00238539	508	121.897	5501485	5464641	0.993303	36844	0.0066971	508	121.898	5501510	5464619	0.993294	36891	0.00670561	1014
ERR2383619	L5	116.672	5262715	5246320	0.996885	16395	0.00311531	546	116.694	5263387	5219932	0.991744	43455	0.00825609	543	116.696	5263388	5219889	0.991736	43499	0.00826445	1047
ERR2383620	L5	150.202	6795271	6777675	0.997411	17596	0.00258945	538	150.297	6797831	6746528	0.992453	51303	0.00754697	533	150.3	6797804	6746442	0.992444	51362	0.00755568	1035
ERR2383621	L5	91.2431	4134657	4125478	0.99778	9179	0.00222001	531	91.2379	4134173	4104102	0.992726	30071	0.00727376	524	91.2389	4134190	4104077	0.992716	30113	0.00728389	1028
ERR2383622	L5	139.097	3622201	3604464	0.995103	17737	0.00489675	507	139.234	3625121	3590441	0.990433	34680	0.00956658	505	139.239	3625081	3590291	0.990403	34790	0.00959703	1010
ERR2383623	L5	110.45	2739480	2728516	0.995998	10964	0.00400222	534	110.695	2741786	2721428	0.992575	20358	0.00742509	528	110.698	2741766	2721355	0.992556	20411	0.00744447	1033
ERR2383624	L5	149.643	3805404	3793559	0.996887	11845	0.00311268	514	149.778	3808293	3779059	0.992324	29234	0.00767641	508	149.781	3808283	3778997	0.99231	29286	0.00769008	1014
ERR2383625	L5	144.852	3465852	3449922	0.995404	15930	0.00459627	544	144.944	3467737	3435398	0.990674	32339	0.00932568	541	144.948	3467688	3435254	0.990647	32434	0.00935321	1044
ERR2383627	L5	144.772	3596223	3578989	0.995208	17234	0.00479225	525	145.227	3600773	3572262	0.992082	28511	0.00791802	524	145.231	3600727	3572128	0.992057	28599	0.00794256	1029
ERR2383628	L6	257.234	10683754	10667547	0.998483	16207	0.00151698	623	257.123	10679331	10613440	0.99383	65891	0.00616996	612	257.126	10679303	10613321	0.993822	65982	0.00617849	1114
ERR2659157	A1	169.646	6247148	6227462	0.996849	19686	0.0031512	512	169.968	6253176	6211385	0.993317	41791	0.00668316	501	169.975	6253260	6211267	0.993285	41993	0.00671538	1002
ERR2659163	A2	114.864	4129908	4093118	0.991092	36790	0.00890819	536	115.031	4138474	4081493	0.986231	56981	0.0137686	529	115.037	4138445	4081173	0.986161	57272	0.013839	1032
ERR2659168	A2	254.124	7587923	7558803	0.996162	29120	0.00383768	516	254.495	7603775	7536452	0.991146	67323	0.00885389	506	254.504	7603650	7536172	0.991126	67478	0.00887442	1007
ERR2704676	L2	101.79	3425863	3419779	0.998224	6084	0.0017759	476	102.222	3428457	3415866	0.996328	12591	0.0036725	476	102.222	3428468	3415877	0.996328	12591	0.00367249	629
ERR2704677	L2	80.7973	3405905	3384960	0.99385	20945	0.00614961	477	81.4886	3437394	3396787	0.988187	40607	0.0118133	470	81.4834	3437678	3397020	0.988173	40658	0.0118272	624
ERR2704681	L6	113.571	3643778	3632139	0.996806	11639	0.00319421	618	113.546	3644730	3614585	0.991729	30145	0.00827085	612	113.549	3644748	3614538	0.991711	30210	0.00828864	1113
ERR2704686	L5	124.489	4025895	4009522	0.995933	16373	0.00406692	544	124.479	4029560	3990475	0.9903	39085	0.00969957	540	124.483	4029607	3990438	0.99028	39169	0.0097203	1044
ERR2704688	L6	108.111	3483944	3472249	0.996643	11695	0.00335683	606	108.1	3485103	3455480	0.9915	29623	0.00849989	600	108.104	3485108	3455408	0.991478	29700	0.00852197	1101
ERR2704808	L5	327.141	13600892	13585917	0.998899	14975	0.00110103	537	327.79	13598817	13548341	0.996288	50476	0.00371179	533	327.793	13598758	13548164	0.99628	50594	0.00372049	1036
ERR2704809	L5	316.221	13146821	13123374	0.998217	23447	0.00178347	545	316.05	13143074	13054550	0.993265	88524	0.00673541	538	316.052	13143048	13054406	0.993256	88642	0.0067444	1042
ERR2704810	L5	329.478	13694039	13667245	0.998043	26794	0.00195662	563	329.49	13693057	13602321	0.993374	90736	0.00662642	557	329.492	13693060	13602239	0.993367	90821	0.00663263	1065
ERR2704811	L6	254.303	10570593	10553913	0.998422	16680	0.00157796	623	254.26	10566794	10502096	0.993877	64698	0.00612277	616	254.263	10566759	10501979	0.993869	64780	0.00613055	1118
ERR2704812	L5	378.499	15735768	15702672	0.997897	33096	0.00210323	526	378.633	15736703	15631885	0.993339	104818	0.00666073	522	378.633	15736682	15631798	0.993335	104884	0.00666494	1020
ERR270634	L1	94.0319	4318315	4302525	0.996343	15790	0.00365652	517	93.8709	4317041	4273033	0.989806	44008	0.010194	514	93.8758	4317004	4272912	0.989786	44092	0.0102136	1006
ERR270637	L2	83.8237	3868950	3854056	0.99615	14894	0.00384962	512	84.0403	3869876	3843862	0.993278	26014	0.00672218	505	84.0412	3869881	3843817	0.993265	26064	0.00673509	658
ERR270639	L4	108.47	4995039	4976202	0.996229	18837	0.00377114	468	108.932	4996340	4968405	0.994409	27935	0.00559109	465	108.931	4996380	4968459	0.994412	27921	0.00558825	353
ERR270648	L1	91.0325	4184997	4169461	0.996288	15536	0.00371231	499	91.1686	4186530	4152758	0.991933	33772	0.00806682	498	91.1719	4186502	4152661	0.991917	33841	0.00808336	992
ERR270653	L4	104.234	4827557	4809945	0.996352	17612	0.00364822	465	104.393	4828487	4790515	0.992136	37972	0.00786416	458	104.393	4828493	4790502	0.992132	37991	0.00786809	431
ERR270706	L3	98.2119	4514221	4497086	0.996204	17135	0.00379578	513	98.5731	4515702	4489010	0.994089	26692	0.00591093	503	98.5736	4515722	4489018	0.994086	26704	0.00591356	657
ERR270741	L3	56.0353	2554573	2549358	0.997959	5215	0.00204144	510	56.1206	2554766	2539899	0.994181	14867	0.00581932	503	56.1212	2554764	2539886	0.994176	14878	0.00582363	656
ERR270769	L2	58.2999	2650868	2645312	0.997904	5556	0.00209592	509	58.4186	2651384	2636923	0.994546	14461	0.00545413	504	58.4185	2651389	2636921	0.994543	14468	0.00545676	656
ERR270774	L2	52.7062	2390896	2385694	0.997824	5202	0.00217575	483	52.7779	2391177	2376855	0.99401	14322	0.00598952	477	52.7787	2391168	2376819	0.993999	14349	0.00600083	627
ERR270805	L6	36.7411	1670805	1667389	0.997955	3416	0.00204452	637	36.6949	1670624	1657644	0.99223	12980	0.00776955	631	36.6967	1670622	1657625	0.99222	12997	0.00777974	1133
ERR275215	L2	197.916	10688403	10626210	0.994181	62193	0.00581874	478	198.464	10700549	10599310	0.990539	101239	0.0094611	473	198.465	10700627	10599238	0.990525	101389	0.00947505	625
ERR278537	L4	114.091	5199830	5189161	0.997948	10669	0.0020518	471	114.468	5200810	5177286	0.995477	23524	0.00452314	464	114.466	5200843	5177330	0.995479	23513	0.004521	352
ERR278542	L4	96.9754	4429833	4420793	0.997959	9040	0.00204071	498	97.1628	4429943	4405173	0.994409	24770	0.00559149	493	97.1618	4430006	4405219	0.994405	24787	0.00559525	404
ERR278553	L3	111.294	5077107	5065609	0.997735	11498	0.00226468	520	111.597	5077755	5052329	0.994993	25426	0.00500733	514	111.598	5077748	5052298	0.994988	25450	0.00501206	666
ERR278576	L1	115.663	5294030	5279564	0.997267	14466	0.00273251	531	115.742	5294558	5255974	0.992713	38584	0.00728748	527	115.745	5294573	5255916	0.992699	38657	0.00730125	1019
ERR294242	L5	85.1938	3923497	3908440	0.996162	15057	0.00383765	521	85.1593	3923369	3888020	0.99099	35349	0.00900986	517	85.1629	3923329	3887922	0.990975	35407	0.00902473	1021
ERR294243	L5	99.8813	4598057	4581099	0.996312	16958	0.00368808	535	99.8426	4598004	4556850	0.99105	41154	0.00895041	528	99.8463	4597985	4556774	0.991037	41211	0.00896284	1032
ERR294244	L5	97.3342	4486946	4469414	0.996093	17532	0.00390733	514	97.2394	4486301	4444137	0.990602	42164	0.00939839	509	97.2436	4486264	4444015	0.990583	42249	0.00941741	1014
ERR294249	L5	112.615	5247241	5198796	0.990768	48445	0.00923247	530	112.578	5246938	5172804	0.985871	74134	0.014129	523	112.582	5246953	5172754	0.985859	74199	0.0141414	1027
ERR3183990	L1	109.368	3532111	3522042	0.997149	10069	0.0028507	496	109.255	3532504	3501889	0.991333	30615	0.00866666	491	109.258	3532531	3501852	0.991315	30679	0.00868471	984
ERR3183991	L6	191.185	12735953	12694980	0.996783	40973	0.00321711	615	191.255	12740302	12633838	0.991644	106464	0.00835647	608	191.27	12740019	12633022	0.991602	106997	0.0083985	1108
ERR3183992	L5	77.0002	6743433	6701481	0.993779	41952	0.00622116	521	77.1657	6820952	6679649	0.979284	141303	0.020716	522	77.1662	6821803	6679715	0.979171	142088	0.0208285	1021
ERR330654	L4	108.459	5045140	5034099	0.997812	11041	0.00218844	484	108.687	5045490	5017227	0.994398	28263	0.00560164	485	108.686	5045513	5017241	0.994397	28272	0.00560339	381
ERR330735	L1	79.7714	3710965	3696937	0.99622	14028	0.00378015	514	79.8467	3711420	3681275	0.991878	30145	0.00812223	512	79.8491	3711418	3681187	0.991855	30231	0.0081454	1000
ERR351845	L3	79.9875	3620338	3612361	0.997797	7977	0.00220339	534	80.039	3621176	3595552	0.992924	25624	0.00707615	527	80.0391	3621184	3595548	0.992921	25636	0.00707945	681
ERR351925	L4	91.8996	4159921	4152395	0.998191	7526	0.00180917	465	92.1349	4159517	4140071	0.995325	19446	0.00467506	463	92.1343	4159542	4140096	0.995325	19446	0.00467503	372
ERR3825346	A4	124.463	2655212	2649753	0.997944	5459	0.00205596	640	124.559	2655440	2638606	0.993661	16834	0.00633944	630	124.561	2655435	2638576	0.993651	16859	0.00634887	1126
ERR386859	L6	82.9235	3801191	3792554	0.997728	8637	0.00227218	606	82.9215	3800919	3773557	0.992801	27362	0.00719879	597	82.9248	3800897	3773478	0.992786	27419	0.00721382	1094
ERR386881	L2	80.6606	3703994	3695331	0.997661	8663	0.00233883	504	80.8397	3704527	3684432	0.994576	20095	0.00542444	497	80.8404	3704509	3684385	0.994568	20124	0.0054323	649
ERR386984	L4	93.9828	4295610	4282799	0.997018	12811	0.00298235	481	94.4278	4296387	4279003	0.995954	17384	0.00404619	473	94.4272	4296381	4279010	0.995957	17371	0.00404317	384
ERR386988	L5	81.2469	3722431	3707078	0.995876	15353	0.00412446	528	81.196	3721664	3688130	0.99099	33534	0.00901049	524	81.2009	3721664	3688038	0.990965	33626	0.00903521	1025
ERR387038	L6	103.054	4717400	4698115	0.995912	19285	0.00408806	558	103.186	4718180	4680101	0.991929	38079	0.0080707	554	103.19	4718182	4680040	0.991916	38142	0.00808405	1057
ERR403243	L4	82.6073	3769689	3762529	0.998101	7160	0.00189936	473	82.7434	3770364	3747759	0.994005	22605	0.00599544	462	82.7434	3770380	3747774	0.994004	22606	0.00599568	434
ERR403246	L2	77.009	3508129	3502472	0.998387	5657	0.00161254	459	77.1787	3508662	3491704	0.995167	16958	0.00483318	451	77.1792	3508677	3491695	0.99516	16982	0.00484	604
ERR403402	L4	74.9845	3440805	3432320	0.997534	8485	0.00246599	466	75.0834	3440451	3417888	0.993442	22563	0.00655815	458	75.0839	3440449	3417878	0.99344	22571	0.00656048	369
ERR4162024	L9	167.174	5969355	5946553	0.99618	22802	0.00381984	534	167.48	5973041	5926248	0.992166	46793	0.00783403	529	167.485	5973006	5926096	0.992146	46910	0.00785367	1029
ERR4192384	L9	76.3416	3409256	3399073	0.997013	10183	0.00298687	548	76.5714	3415754	3391785	0.992983	23969	0.00701719	542	76.5702	3415892	3391883	0.992971	24009	0.00702862	1041
ERR4195221	L6	56.2106	1634617	1629041	0.996589	5576	0.0034112	633	56.2768	1634641	1623031	0.992898	11610	0.00710248	626	56.2784	1634635	1622982	0.992871	11653	0.00712881	1127
ERR4195225	L4	87.1469	2167814	2164696	0.998562	3118	0.00143832	474	87.4602	2168926	2160631	0.996176	8295	0.00382447	469	87.4603	2168935	2160640	0.996176	8295	0.00382446	381
ERR4195271	L4	266.286	6331980	6319352	0.998006	12628	0.00199432	487	267.028	6337208	6302175	0.994472	35033	0.00552814	481	267.027	6337304	6302278	0.994473	35026	0.00552696	394
ERR4195277	L4	110.606	4117036	4106600	0.997465	10436	0.00253483	481	111.164	4122907	4104123	0.995444	18784	0.00455601	474	111.162	4122996	4104216	0.995445	18780	0.00455494	362
ERR4195302	L4	111.404	2460720	2454394	0.997429	6326	0.00257079	477	111.607	2461654	2445735	0.993533	15919	0.00646679	467	111.608	2461662	2445738	0.993531	15924	0.0064688	439
ERR4195357	L4	77.4075	2888381	2882160	0.997846	6221	0.0021538	495	77.4881	2888734	2869887	0.993476	18847	0.00652431	488	77.4885	2888720	2869867	0.993474	18853	0.00652642	459
ERR4195370	L4	77.0521	3425014	3414283	0.996867	10731	0.00313313	489	77.4262	3429918	3412885	0.995034	17033	0.00496601	479	77.4247	3430001	3412972	0.995035	17029	0.00496472	390
ERR4195394	L2	134.06	2826033	2815162	0.996153	10871	0.00384673	504	134.621	2829326	2810511	0.99335	18815	0.00664999	499	134.622	2829316	2810471	0.993339	18845	0.00666062	651
ERR4195420	L4	140.282	3215653	3207676	0.997519	7977	0.00248068	470	140.603	3217090	3198317	0.994165	18773	0.0058354	463	140.602	3217105	3198335	0.994166	18770	0.00583444	435
ERR4195449	L2	68.1874	1536387	1532261	0.997314	4126	0.00268552	504	68.424	1537624	1529298	0.994585	8326	0.00541485	497	68.4241	1537622	1529303	0.99459	8319	0.0054103	650
ERR4195465	L4	55.2684	1390103	1386092	0.997115	4011	0.0028854	481	55.5244	1391336	1384288	0.994934	7048	0.00506563	473	55.5243	1391342	1384292	0.994933	7050	0.00506705	384
ERR4195491	L4	127.017	3279545	3274203	0.998371	5342	0.00162888	473	127.775	3282016	3274436	0.99769	7580	0.00230956	470	127.774	3282051	3274484	0.997694	7567	0.00230557	357
ERR4195507	L4	90.5859	2557324	2550543	0.997348	6781	0.0026516	482	90.6804	2557610	2540031	0.993127	17579	0.00687321	476	90.6809	2557610	2540026	0.993125	17584	0.00687517	448
ERR4195628	L6	133.57	2892794	2886705	0.997895	6089	0.00210489	631	133.315	2892875	2868848	0.991694	24027	0.00830558	621	133.319	2892860	2868797	0.991682	24063	0.00831807	1122
ERR4195680	A4	109.176	2505300	2496554	0.996509	8746	0.003491	661	109.254	2505206	2486682	0.992606	18524	0.0073942	655	109.257	2505192	2486605	0.992581	18587	0.00741939	1150
ERR4195697	L3	120.659	3106332	3099859	0.997916	6473	0.00208381	530	121.179	3109741	3096392	0.995707	13349	0.00429264	521	121.178	3109777	3096415	0.995703	13362	0.00429677	674
ERR4195708	L4	101.73	2271150	2264747	0.997181	6403	0.00281928	507	102.217	2272004	2262953	0.996016	9051	0.00398371	504	102.216	2272022	2262982	0.996021	9040	0.00397883	416
ERR4195751	L4	29.8448	805091	799102	0.992561	5989	0.00743891	480	29.9011	805236	796560	0.989226	8676	0.0107745	474	29.901	805246	796578	0.989236	8668	0.0107644	368
ERR4195754	L4	86.4444	1853994	1852667	0.999284	1327	0.000715752	455	86.7631	1854291	1849529	0.997432	4762	0.0025681	445	86.7635	1854285	1849520	0.99743	4765	0.00256972	417
ERR4195820	L4	192.449	7280273	7263438	0.997688	16835	0.00231241	501	193.099	7286901	7247652	0.994614	39249	0.00538624	491	193.097	7287016	7247748	0.994611	39268	0.00538876	403
ERR553373	L2	115.621	5623068	5602651	0.996369	20417	0.00363094	502	116.218	5628474	5600823	0.995087	27651	0.0049127	501	116.219	5628508	5600826	0.995082	27682	0.00491818	654
ERR713575	A1	3042.88	142526924	142222384	0.997863	304540	0.00213672	693	3040.75	142626479	141393437	0.991355	1233042	0.00864525	687	3040.83	142627785	141390614	0.991326	1237171	0.00867412	1188
ERR756344	L7	277.386	24575067	24505008	0.997149	70059	0.00285082	573	277.069	24572386	24347318	0.990841	225068	0.00915939	569	277.082	24572088	24346267	0.99081	225821	0.00919014	981
ERR756345	L7	232.177	20570529	20517116	0.997403	53413	0.00259658	585	231.898	20567135	20383984	0.991095	183151	0.00890503	581	231.911	20566775	20382985	0.991064	183790	0.00893626	993
ERR756346	L7	241.41	21398555	21337103	0.997128	61452	0.00287178	562	241.11	21391373	21197502	0.990937	193871	0.00906305	558	241.123	21390953	21196408	0.990905	194545	0.00909473	970
ERR756347	L7	288.706	25576140	25508184	0.997343	67956	0.00265701	580	288.334	25570018	25340267	0.991015	229751	0.00898517	575	288.348	25569572	25338996	0.990982	230576	0.00901759	987
ERR756348	L7	257.196	22782573	22723939	0.997426	58634	0.00257363	579	256.912	22777030	22578633	0.99129	198397	0.0087104	575	256.924	22776708	22577616	0.991259	199092	0.00874103	986
ERR841873	A4	106.72	6935074	6917097	0.997408	17977	0.00259219	697	106.571	6932509	6871077	0.991139	61432	0.00886144	697	106.577	6932396	6870773	0.991111	61623	0.00888913	1191
ERR970409	A1	327.141	17306692	17137582	0.990229	169110	0.00977136	572	328.971	17385023	17145533	0.986224	239490	0.0137757	566	328.979	17385635	17144862	0.986151	240773	0.013849	1066
SRR10828835	L8	139.106	4474976	4462951	0.997313	12025	0.00268717	545	139.54	4480964	4454269	0.994043	26695	0.00595742	543	139.541	4481000	4454255	0.994031	26745	0.00596853	1040
SRR1173725	L8	86.8129	4154099	4123438	0.992619	30661	0.0073809	565	86.8304	4152405	4107895	0.989281	44510	0.0107191	562	86.839	4152368	4107709	0.989245	44659	0.0107551	1055
SRR1238557	A2	58.5175	8083413	5747369	0.711008	2336044	0.288992	462	58.8987	8157158	5756205	0.705663	2400953	0.294337	456	58.8849	8160725	5758034	0.705579	2402691	0.294421	930
SRR1238558	A2	138.696	19028011	13664717	0.718137	5363294	0.281863	539	139.329	19267797	13671550	0.709554	5596247	0.290446	532	139.322	19277741	13672174	0.709221	5605567	0.290779	1011
SRR1239337	A2	136.712	4725975	4709959	0.996611	16016	0.00338893	582	136.854	4726615	4694075	0.993116	32540	0.00688442	575	136.86	4726650	4694004	0.993093	32646	0.00690679	1076
SRR1239338	A2	291.817	8524175	8508535	0.998165	15640	0.00183478	590	291.916	8525666	8474719	0.994024	50947	0.00597572	579	291.928	8525702	8474597	0.994006	51105	0.00599423	1083
SRR1239339	A2	73.3205	1899479	1896213	0.998281	3266	0.00171942	583	73.3019	1899705	1888828	0.994274	10877	0.00572563	573	73.3062	1899690	1888795	0.994265	10895	0.00573515	1076
SRR12680983	Mcanettii	189.711	8961591	8721574	0.973217	240017	0.0267829	4957	189.348	8961527	8663289	0.96672	298238	0.0332798	4875	189.356	8961508	8663125	0.966704	298383	0.0332961	5376
SRR2100577	A3	78.494	3565943	3555083	0.996955	10860	0.00304548	812	78.8454	3569829	3552002	0.995006	17827	0.0049938	803	78.8451	3569859	3552018	0.995002	17841	0.00499768	1299
SRR2101161	A3	103.504	4818641	4802532	0.996657	16109	0.00334306	805	103.944	4823900	4797266	0.994479	26634	0.00552126	800	103.945	4823894	4797191	0.994464	26703	0.00553557	1293
SRR2101222	A3	99.8218	4536150	4523467	0.997204	12683	0.00279598	814	100.228	4541193	4518403	0.994981	22790	0.00501851	811	100.229	4541230	4518417	0.994976	22813	0.00502353	1305
SRR2101291	A3	47.7283	1510968	1508660	0.998473	2308	0.0015275	809	47.9103	1511592	1506185	0.996423	5407	0.00357702	804	47.9102	1511602	1506182	0.996414	5420	0.0035856	1300
SRR3500411	A1	100.144	2296759	2289369	0.996782	7390	0.00321758	529	100.395	2297677	2284102	0.994092	13575	0.00590814	521	100.398	2297660	2284045	0.994074	13615	0.00592559	1019
SRR3647357	A2	194.133	7194672	7182505	0.998309	12167	0.00169111	547	194.198	7194018	7150067	0.993891	43951	0.00610938	537	194.203	7193969	7149886	0.993872	44083	0.00612777	1038
SRR5216723	A4	74.2794	3503940	3499911	0.99885	4029	0.00114985	685	74.2775	3503444	3482272	0.993957	21172	0.0060432	675	74.2788	3503434	3482228	0.993947	21206	0.00605292	1170
SRR5216728	A4	48.4369	916108	914388	0.998122	1720	0.00187751	680	48.4484	916038	910689	0.994161	5349	0.00583928	667	48.4493	916038	910677	0.994148	5361	0.00585238	1163
SRR5216817	A4	80.741	3810614	3806167	0.998833	4447	0.001167	685	80.7427	3810079	3787194	0.993994	22885	0.00600644	676	80.744	3810073	3787136	0.99398	22937	0.00602009	1171
SRR5216892	A4	83.4862	3986327	3981387	0.998761	4940	0.00123924	703	83.4956	3985770	3961921	0.994016	23849	0.00598354	697	83.4971	3985763	3961845	0.993999	23918	0.00600086	1192
SRR5216951	A4	42.0494	889577	886187	0.996189	3390	0.0038108	689	42.068	889487	882531	0.99218	6956	0.00782024	678	42.0692	889479	882489	0.992141	6990	0.00785853	1174
SRR5216984	A4	47.2237	954645	951699	0.996914	2946	0.00308596	682	47.2567	954557	947971	0.9931	6586	0.00689954	670	47.2578	954554	947943	0.993074	6611	0.00692575	1165
SRR5642711	A3	66.717	1645824	1639711	0.996286	6113	0.00371425	813	67.0126	1647437	1638020	0.994284	9417	0.00571615	804	67.0133	1647423	1637985	0.994271	9438	0.00572895	1299
SRR5642712	A3	92.8972	1986002	1982481	0.998227	3521	0.00177291	811	93.2955	1988130	1980386	0.996105	7744	0.00389512	802	93.2961	1988128	1980367	0.996096	7761	0.00390367	1298
SRR5642713	A3	86.1697	1980678	1976149	0.997713	4529	0.00228659	819	86.5608	1983186	1974676	0.995709	8510	0.00429108	811	86.5613	1983194	1974659	0.995696	8535	0.00430366	1306
SRR5642714	A3	68.6039	1657996	1652051	0.996414	5945	0.00358565	824	68.9277	1660069	1650988	0.99453	9081	0.00547025	817	68.9292	1660052	1650932	0.994506	9120	0.0054938	1312
SRR5642715	A3	69.3343	1796267	1791162	0.997158	5105	0.00284201	816	69.6151	1798402	1788754	0.994635	9648	0.00536476	807	69.6155	1798404	1788726	0.994619	9678	0.00538144	1303
SRR5642716	A3	63.7686	1666202	1657882	0.995007	8320	0.00499339	812	64.0877	1668454	1657309	0.99332	11145	0.00667984	806	64.0883	1668455	1657240	0.993278	11215	0.00672179	1302
SRR5642717	A3	144.222	3453607	3446952	0.998073	6655	0.00192697	808	144.882	3458565	3444469	0.995924	14096	0.00407568	799	144.883	3458561	3444433	0.995915	14128	0.00408494	1295
SRR5642718	A3	76.673	1657958	1654880	0.998143	3078	0.0018565	816	76.9974	1659774	1652886	0.99585	6888	0.00414996	809	76.9974	1659794	1652894	0.995843	6900	0.00415714	1304
SRR6484841	L4	91.4376	3073911	3049482	0.992053	24429	0.0079472	466	91.5772	3074657	3037214	0.987822	37443	0.0121779	458	91.5753	3074709	3037274	0.987825	37435	0.0121751	428
SRR6484859	L4	101.207	3366841	3339018	0.991736	27823	0.00826383	475	101.534	3369137	3331367	0.988789	37770	0.0112106	466	101.532	3369167	3331396	0.988789	37771	0.0112108	438
SRR6484867	L4	53.3437	2598875	2568868	0.988454	30007	0.0115461	498	53.653	2601055	2569490	0.987865	31565	0.0121355	495	53.651	2601097	2569583	0.987884	31514	0.0121157	410
SRR6484876	L4	153.687	5137994	5106522	0.993875	31472	0.00612535	501	154.444	5147175	5102839	0.991386	44336	0.00861366	496	154.433	5147490	5103227	0.991401	44263	0.00859895	392
SRR6485119	L2	134.311	4532285	4488525	0.990345	43760	0.00965517	497	135.218	4544590	4493052	0.988659	51538	0.0113405	490	135.216	4544667	4493038	0.98864	51629	0.0113603	640
SRR6485161	L2	51.5827	2572632	2550700	0.991475	21932	0.00852512	518	51.879	2577014	2551387	0.990056	25627	0.00994446	512	51.8793	2576987	2551282	0.990025	25705	0.00997483	664
SRR6650151	L1	32.2358	1564956	1559230	0.996341	5726	0.00365889	520	32.2653	1565193	1552570	0.991935	12623	0.00806482	513	32.2664	1565180	1552516	0.991909	12664	0.00809108	1007
SRR6650276	L2	62.4067	2891216	2885708	0.998095	5508	0.00190508	509	62.6717	2894534	2882274	0.995764	12260	0.00423557	502	62.6719	2894536	2882272	0.995763	12264	0.00423695	653
SRR6650287	L1	128.657	6201094	6185396	0.997469	15698	0.00253149	535	128.834	6205327	6160930	0.992845	44397	0.00715466	522	128.839	6205275	6160755	0.992825	44520	0.00717454	1015
SRR6650400	L1	57.3641	2671618	2664464	0.997322	7154	0.00267778	510	57.4542	2673309	2654296	0.992888	19013	0.00711216	505	57.456	2673297	2654242	0.992872	19055	0.0071279	998
SRR6650429	L4	36.464	1708752	1706508	0.998687	2244	0.00131324	463	36.5258	1708635	1700082	0.994994	8553	0.00500575	455	36.5258	1708636	1700080	0.994992	8556	0.0050075	366
SRR671727	L2	94.213	5664372	5649027	0.997291	15345	0.00270904	498	94.4025	5666741	5630968	0.993687	35773	0.0063128	493	94.4033	5666750	5630951	0.993683	35799	0.00631738	645
SRR671750	L4	102.083	5714526	5703749	0.998114	10777	0.0018859	501	102.231	5715057	5680770	0.994001	34287	0.00599942	496	102.231	5715094	5680814	0.994002	34280	0.00599815	395
SRR671754	L2	101.246	5666184	5653829	0.99782	12355	0.00218048	493	101.499	5669438	5638150	0.994481	31288	0.00551871	487	101.498	5669504	5638218	0.994482	31286	0.0055183	640
SRR671761	L2	101.582	5712501	5697568	0.997386	14933	0.00261409	522	101.905	5717439	5685554	0.994423	31885	0.0055768	516	101.905	5717456	5685534	0.994417	31922	0.00558325	668
SRR671764	L4	101.854	5715044	5702372	0.997783	12672	0.00221731	479	102.066	5716746	5682690	0.994043	34056	0.00595724	470	102.066	5716794	5682763	0.994047	34031	0.00595281	381
SRR671766	L4	102.853	5725639	5716838	0.998463	8801	0.00153712	473	103.071	5727001	5697305	0.994815	29696	0.00518526	471	103.07	5727038	5697359	0.994818	29679	0.00518226	366
SRR671770	L2	102.503	5708257	5693857	0.997477	14400	0.00252266	492	102.791	5713166	5679762	0.994153	33404	0.00584685	487	102.792	5713145	5679741	0.994153	33404	0.00584687	640
SRR671784	L2	113.928	5777472	5766783	0.99815	10689	0.00185012	510	114.259	5780597	5752522	0.995143	28075	0.00485676	505	114.259	5780637	5752561	0.995143	28076	0.0048569	657
SRR671793	L2	113.42	5764615	5752859	0.997961	11756	0.00203934	509	113.737	5767810	5738046	0.99484	29764	0.00516036	505	113.736	5767813	5738042	0.994838	29771	0.00516158	657
SRR671797	L2	113.388	5766849	5755543	0.998039	11306	0.00196052	456	113.743	5767852	5743190	0.995724	24662	0.00427577	453	113.744	5767839	5743155	0.99572	24684	0.00427959	608
SRR671807	L2	111.216	5722957	5711085	0.997926	11872	0.00207445	514	111.546	5726642	5697301	0.994876	29341	0.0051236	509	111.545	5726703	5697353	0.994875	29350	0.00512511	660
SRR671813	L2	111.098	5726627	5717129	0.998341	9498	0.00165857	469	111.311	5727212	5698403	0.99497	28809	0.0050302	464	111.311	5727223	5698414	0.99497	28809	0.00503019	616
SRR671831	L4	113.807	5773234	5768018	0.999097	5216	0.00090348	455	113.958	5772385	5744348	0.995143	28037	0.00485709	447	113.957	5772421	5744379	0.995142	28042	0.00485793	357
SRR671835	L4	104.308	6860161	6843807	0.997616	16354	0.00238391	468	104.438	6859038	6814465	0.993502	44573	0.00649843	461	104.438	6859086	6814519	0.993502	44567	0.00649751	374
SRR671841	L2	105.1	6860496	6837411	0.996635	23085	0.00336492	500	105.448	6867417	6823780	0.993646	43637	0.00635421	494	105.448	6867442	6823761	0.993639	43681	0.00636059	645
SRR671862	L4	106.186	6406742	6391638	0.997642	15104	0.00235752	475	106.36	6407240	6367009	0.993721	40231	0.00627899	470	106.358	6407295	6367094	0.993726	40201	0.00627425	388
SRR6785282	L4	90.2786	3146092	3124930	0.993274	21162	0.00672644	508	90.9286	3153819	3130406	0.992576	23413	0.0074237	504	90.9186	3154050	3130641	0.992578	23409	0.00742189	416
SRR6785332	L4	183.55	6655267	6609882	0.993181	45385	0.00681941	453	183.966	6658657	6588162	0.989413	70495	0.010587	444	183.964	6658748	6588261	0.989414	70487	0.0105856	417
SRR6785347	L2	97.3753	3159536	3138288	0.993275	21248	0.00672504	517	98.0029	3166655	3140681	0.991798	25974	0.00820235	510	98.0018	3166691	3140686	0.991788	26005	0.00821204	661
SRR6785504	L4	49.1653	2452985	2427445	0.989588	25540	0.0104118	488	49.416	2453934	2426204	0.9887	27730	0.0113002	478	49.4133	2454008	2426409	0.988754	27599	0.0112465	263
SRR6797276	L3	67.5843	3206084	3192581	0.995788	13503	0.00421168	508	67.807	3207975	3185832	0.993098	22143	0.00690249	501	67.8074	3207977	3185814	0.993091	22163	0.00690872	652
SRR6797277	L1	63.8232	3026703	3016765	0.996717	9938	0.00328344	530	63.9058	3027952	3004666	0.99231	23286	0.00769035	520	63.9079	3027916	3004557	0.992285	23359	0.00771455	1013
SRR6797316	L3	61.1472	2903867	2896355	0.997413	7512	0.0025869	503	61.3691	2905505	2891264	0.995099	14241	0.00490139	496	61.3692	2905520	2891275	0.995097	14245	0.00490274	650
SRR6797319	L2	88.2989	4074004	4064997	0.997789	9007	0.00221085	516	88.6839	4079518	4060704	0.995388	18814	0.00461182	510	88.6831	4079548	4060721	0.995385	18827	0.00461497	662
SRR6797332	L4	39.2656	1947434	1940044	0.996205	7390	0.00379474	488	39.5065	1949170	1940630	0.995619	8540	0.00438135	482	39.505	1949205	1940711	0.995642	8494	0.00435767	153
SRR6797355	A3	51.2556	2436670	2429666	0.997126	7004	0.00287441	817	51.5214	2440300	2429066	0.995396	11234	0.00460353	814	51.5218	2440316	2429044	0.995381	11272	0.00461907	1309
SRR6797422	L1	74.4821	3574928	3567441	0.997906	7487	0.00209431	518	74.4741	3574824	3548044	0.992509	26780	0.00749128	508	74.476	3574827	3547976	0.992489	26851	0.00751113	1001
SRR6797427	L3	78.2331	3747533	3736538	0.997066	10995	0.00293393	536	78.5445	3751792	3731336	0.994548	20456	0.00545233	528	78.5454	3751783	3731286	0.994537	20497	0.00546327	681
SRR6797722	L4	71.6707	3388405	3380681	0.99772	7724	0.00227954	490	71.9827	3390110	3376340	0.995938	13770	0.00406182	484	71.9821	3390133	3376364	0.995939	13769	0.00406149	357
SRR6797788	L2	48.9568	2306040	2298341	0.996661	7699	0.00333862	501	49.1624	2308251	2295664	0.994547	12587	0.00545305	496	49.1626	2308251	2295646	0.994539	12605	0.00546084	648
SRR6797789	L2	55.3828	2618561	2610704	0.996999	7857	0.0030005	507	55.6157	2621315	2607561	0.994753	13754	0.00524698	501	55.6158	2621323	2607547	0.994745	13776	0.00525536	653
SRR6797831	L2	60.7081	2903060	2894445	0.997032	8615	0.00296756	476	60.8952	2904580	2887948	0.994274	16632	0.00572613	470	60.8954	2904575	2887931	0.99427	16644	0.00573027	622
SRR6831902	L2	47.3759	2310079	2304154	0.997435	5925	0.00256485	512	47.5837	2312814	2301654	0.995175	11160	0.00482529	506	47.5836	2312827	2301662	0.995173	11165	0.00482743	658
SRR6832170	L4	64.3635	3142654	3134465	0.997394	8189	0.00260576	496	64.6678	3145065	3131890	0.995811	13175	0.0041891	490	64.667	3145095	3131928	0.995813	13167	0.00418652	402
SRR6832215	L4	66.8542	3351615	3343742	0.997651	7873	0.00234902	495	67.2156	3353848	3343062	0.996784	10786	0.00321601	490	67.2151	3353866	3343079	0.996784	10787	0.00321629	402
SRR6832376	L4	66.536	3310651	3304232	0.998061	6419	0.00193889	506	66.752	3313193	3296298	0.994901	16895	0.00509931	499	66.7515	3313205	3296320	0.994904	16885	0.00509627	395
SRR6832440	L2	43.4845	2157821	2152745	0.997648	5076	0.00235237	515	43.6915	2160602	2151182	0.99564	9420	0.0043599	511	43.6916	2160622	2151187	0.995633	9435	0.0043668	663
SRR6832560	L2	46.8941	2294789	2289519	0.997703	5270	0.00229651	522	47.1296	2298578	2288587	0.995653	9991	0.0043466	516	47.1301	2298573	2288569	0.995648	10004	0.00435227	668
SRR6832664	L2	49.7152	2497991	2493099	0.998042	4892	0.00195837	507	49.904	2500743	2489021	0.995313	11722	0.00468741	500	49.9043	2500752	2489014	0.995306	11738	0.00469379	652
SRR6855773	L4	66.8949	1480258	1476826	0.997681	3432	0.00231851	477	67.1204	1480846	1473337	0.994929	7509	0.00507075	472	67.1208	1480848	1473335	0.994927	7513	0.00507344	385
SRR6855810	L1	45.4937	1325225	1321666	0.997314	3559	0.00268558	525	45.5225	1325332	1315302	0.992432	10030	0.00756792	518	45.5237	1325324	1315255	0.992403	10069	0.00759739	1011
SRR6856038	L4	88.1014	2179078	2175060	0.998156	4018	0.0018439	472	88.4314	2180092	2170834	0.995753	9258	0.00424661	471	88.4318	2180102	2170848	0.995755	9254	0.00424476	382
SRR6856051	L2	122.485	2654498	2647466	0.997351	7032	0.00264909	501	122.963	2656385	2642452	0.994755	13933	0.0052451	497	122.964	2656380	2642411	0.994741	13969	0.00525866	649
SRR6856085	L4	54.7995	1131684	1128830	0.997478	2854	0.00252191	473	55.0686	1131976	1127708	0.99623	4268	0.0037704	474	55.0689	1131976	1127704	0.996226	4272	0.00377393	386
SRR6856113	L4	42.6487	1036872	1033542	0.996788	3330	0.00321158	482	42.8373	1037143	1032008	0.995049	5135	0.0049511	474	42.8371	1037148	1032017	0.995053	5131	0.00494722	386
SRR6875521	A2	113.026	5003395	4989867	0.997296	13528	0.00270376	586	113.32	5032328	4975874	0.988782	56454	0.0112183	574	113.318	5032573	4976088	0.988776	56485	0.0112239	1076
SRR6896175	L1	31.2729	748257	745530	0.996356	2727	0.00364447	528	31.302	748413	742262	0.991781	6151	0.00821872	527	31.3029	748402	742227	0.991749	6175	0.00825091	1021
SRR6896274	L4	67.2108	1656792	1653819	0.998206	2973	0.00179443	496	67.493	1657523	1651194	0.996182	6329	0.00381835	483	67.4933	1657526	1651208	0.996188	6318	0.0038117	394
SRR6896317	L4	28.7553	753710	752206	0.998005	1504	0.00199546	467	28.8755	753829	751079	0.996352	2750	0.00364804	459	28.8755	753832	751084	0.996355	2748	0.00364537	370
SRR6896581	L2	58.6418	1260066	1257015	0.997579	3051	0.0024213	516	58.9092	1260996	1255375	0.995542	5621	0.00445759	510	58.909	1261000	1255370	0.995535	5630	0.00446471	661
SRR6964501	L4	59.3768	2816378	2811412	0.998237	4966	0.00176326	468	59.4449	2816090	2799316	0.994044	16774	0.00595649	460	59.4447	2816115	2799351	0.994047	16764	0.00595288	429
SRR6964550	L3	71.2252	3398488	3388217	0.996978	10271	0.00302223	517	71.5899	3402831	3386890	0.995315	15941	0.00468463	508	71.59	3402848	3386898	0.995313	15950	0.00468725	661
SRR6964564	L1	50.0024	2428388	2418126	0.995774	10262	0.00422585	521	49.9983	2428300	2405388	0.990565	22912	0.00943541	513	50.0007	2428284	2405280	0.990527	23004	0.00947336	1006
SRR6964568	L3	52.098	2497378	2489333	0.996779	8045	0.00322138	504	52.2668	2498806	2483844	0.994012	14962	0.00598766	494	52.2671	2498815	2483844	0.994009	14971	0.00599124	647
SRR6964611	L1	42.4773	2099937	2091485	0.995975	8452	0.00402488	517	42.4248	2099885	2078014	0.989585	21871	0.0104153	513	42.4264	2099876	2077968	0.989567	21908	0.010433	1004
SRR6981911	L2	39.0411	1069137	1066526	0.997558	2611	0.00244216	510	39.2053	1070161	1065266	0.995426	4895	0.00457408	505	39.2056	1070161	1065254	0.995415	4907	0.00458529	654
SRR6981960	L4	82.3091	1735550	1730714	0.997214	4836	0.00278644	475	82.6281	1736184	1727469	0.99498	8715	0.00501963	469	82.6273	1736204	1727498	0.994986	8706	0.00501439	380
SRR6982202	L4	25.0741	584369	583088	0.997808	1281	0.00219211	459	25.1577	584520	581864	0.995456	2656	0.0045439	454	25.1576	584521	581876	0.995475	2645	0.00452507	253
SRR6982331	L4	31.0296	1207135	1205692	0.998805	1443	0.00119539	476	31.0688	1207183	1200775	0.994692	6408	0.00530823	465	31.069	1207184	1200769	0.994686	6415	0.00531402	435
SRR6982359	L4	64.8718	1508130	1504559	0.997632	3571	0.00236783	463	64.9767	1508159	1498836	0.993818	9323	0.00618171	452	64.9767	1508164	1498844	0.99382	9320	0.0061797	423
SRR6982487	L4	39.44	1056021	1053909	0.998	2112	0.00199996	460	39.5245	1056197	1050450	0.994559	5747	0.00544122	447	39.5245	1056199	1050455	0.994562	5744	0.00543837	420
SRR7693584	A2	188.958	8642004	8626109	0.998161	15895	0.00183927	584	189.018	8641562	8584195	0.993362	57367	0.0066385	570	189.024	8641528	8584071	0.993351	57457	0.00664894	1073
SRR7983754	A4	59.5576	1160025	1158877	0.99901	1148	0.000989634	657	59.5593	1159908	1153875	0.994799	6033	0.00520127	647	59.5608	1159909	1153867	0.994791	6042	0.00520903	1142
Mean		115.449			0.994966		0.00503404	552.935	115.642			0.990763		0.00923693	546.858	115.644			0.990743		0.00925654	794.013

## Sheet: Supplementary Table 5
Supplementary Table 5. Pair-wise SNP distance between MTBC genomes for each reference sequence (MTBC0, Comas et al., H37Rv)
Genome pair		MTBC0	Comas et al.	H37Rv	MTBC0 vs Comas	MTBC vs H37Rv
SRR10828835	SRR12680983	5476	5391	5406	85	70
SRR10828835	SRR1173725	134	134	146	0	-12
SRR10828835	ERR713575	1233	1225	1232	8	1
SRR10828835	ERR2659157	1045	1036	1041	9	4
SRR10828835	SRR3500411	1066	1055	1062	11	4
SRR10828835	ERR970409	1110	1101	1109	9	1
SRR10828835	SRR6875521	1128	1114	1122	14	6
SRR10828835	SRR7693584	1123	1110	1117	13	6
SRR10828835	ERR2659163	1072	1062	1069	10	3
SRR10828835	ERR2659168	1054	1045	1051	9	3
SRR10828835	SRR1238557	1006	996	1034	10	-28
SRR10828835	SRR1238558	1081	1072	1105	9	-24
SRR10828835	SRR1239337	1119	1111	1116	8	3
SRR10828835	SRR1239338	1127	1118	1122	9	5
SRR10828835	SRR1239339	1121	1112	1119	9	2
SRR10828835	SRR3647357	1079	1067	1072	12	7
SRR10828835	ERR015582	1336	1328	1335	8	1
SRR10828835	ERR234675	1338	1330	1336	8	2
SRR10828835	ERR234676	1335	1327	1335	8	0
SRR10828835	ERR234682	1342	1331	1331	11	11
SRR10828835	SRR2100577	1345	1333	1339	12	6
SRR10828835	SRR2101161	1340	1329	1338	11	2
SRR10828835	SRR2101222	1348	1339	1343	9	5
SRR10828835	SRR2101291	1343	1334	1340	9	3
SRR10828835	SRR5642711	1343	1333	1339	10	4
SRR10828835	SRR5642712	1344	1335	1341	9	3
SRR10828835	SRR5642713	1354	1344	1351	10	3
SRR10828835	SRR5642714	1358	1349	1355	9	3
SRR10828835	SRR5642715	1347	1336	1342	11	5
SRR10828835	SRR5642716	1344	1336	1342	8	2
SRR10828835	SRR5642717	1339	1329	1335	10	4
SRR10828835	SRR5642718	1349	1340	1347	9	2
SRR10828835	SRR6797355	1352	1346	1353	6	-1
SRR10828835	SRR7983754	1190	1181	1194	9	-4
SRR10828835	ERR3825346	1170	1160	1172	10	-2
SRR10828835	ERR161044	1182	1171	1185	11	-3
SRR10828835	ERR212091	1177	1167	1179	10	-2
SRR10828835	ERR841873	1234	1231	1243	3	-9
SRR10828835	ERR4195680	1191	1184	1195	7	-4
SRR10828835	SRR5216723	1216	1207	1220	9	-4
SRR10828835	SRR5216728	1207	1199	1213	8	-6
SRR10828835	SRR5216817	1215	1207	1220	8	-5
SRR10828835	SRR5216892	1236	1231	1242	5	-6
SRR10828835	SRR5216951	1217	1208	1222	9	-5
SRR10828835	SRR5216984	1210	1201	1214	9	-4
SRR10828835	ERR046918	1066	1059	1064	7	2
SRR10828835	ERR234097	1052	1044	1048	8	4
SRR10828835	ERR234113	1078	1070	1075	8	3
SRR10828835	ERR234143	1084	1077	1082	7	2
SRR10828835	ERR234144	1081	1074	1081	7	0
SRR10828835	ERR234145	1028	1021	1030	7	-2
SRR10828835	ERR234146	1086	1077	1081	9	5
SRR10828835	ERR234147	1063	1054	1059	9	4
SRR10828835	ERR234149	1079	1070	1075	9	4
SRR10828835	ERR234176	1050	1043	1045	7	5
SRR10828835	ERR234199	1064	1055	1059	9	5
SRR10828835	ERR234202	1044	1038	1040	6	4
SRR10828835	ERR234204	1084	1075	1077	9	7
SRR10828835	ERR234679	1067	1059	1061	8	6
SRR10828835	ERR234680	1040	1035	1036	5	4
SRR10828835	ERR2383618	1043	1038	1040	5	3
SRR10828835	ERR2383619	1087	1079	1083	8	4
SRR10828835	ERR2383620	1079	1069	1075	10	4
SRR10828835	ERR2383621	1070	1060	1064	10	6
SRR10828835	ERR2383622	1045	1038	1039	7	6
SRR10828835	ERR2383623	1075	1062	1065	13	10
SRR10828835	ERR2383624	1055	1042	1044	13	11
SRR10828835	ERR2383625	1082	1070	1074	12	8
SRR10828835	ERR2383627	1065	1052	1054	13	11
SRR10828835	ERR2704808	1076	1069	1074	7	2
SRR10828835	ERR2704809	1084	1074	1078	10	6
SRR10828835	ERR2704810	1102	1093	1097	9	5
SRR10828835	ERR2704812	1065	1058	1066	7	-1
SRR10828835	ERR294242	1062	1053	1057	9	5
SRR10828835	ERR294243	1076	1064	1068	12	8
SRR10828835	ERR294244	1053	1045	1049	8	4
SRR10828835	ERR294249	1069	1059	1063	10	6
SRR10828835	ERR386988	1068	1059	1062	9	6
SRR10828835	ERR3183992	1065	1060	1063	5	2
SRR10828835	ERR2704686	1083	1074	1078	9	5
SRR10828835	ERR233362	1140	1131	1142	9	-2
SRR10828835	ERR233366	1157	1151	1160	6	-3
SRR10828835	ERR234148	1155	1148	1155	7	0
SRR10828835	ERR234150	1167	1157	1163	10	4
SRR10828835	ERR234184	1166	1155	1163	11	3
SRR10828835	ERR234186	1162	1153	1159	9	3
SRR10828835	ERR234255	1132	1123	1129	9	3
SRR10828835	ERR234257	1175	1167	1173	8	2
SRR10828835	ERR234261	1133	1126	1134	7	-1
SRR10828835	ERR2383628	1159	1147	1153	12	6
SRR10828835	ERR2704811	1161	1151	1157	10	4
SRR10828835	ERR270805	1172	1165	1169	7	3
SRR10828835	ERR386859	1143	1133	1144	10	-1
SRR10828835	ERR387038	1091	1084	1091	7	0
SRR10828835	ERR4195221	1169	1159	1164	10	5
SRR10828835	ERR4195628	1169	1157	1163	12	6
SRR10828835	ERR2704681	1156	1147	1152	9	4
SRR10828835	ERR3183991	1155	1145	1151	10	4
SRR10828835	ERR2704688	1142	1135	1140	7	2
SRR10828835	ERR181314	1076	1068	1074	8	2
SRR10828835	ERR181315	1085	1079	1085	6	0
SRR10828835	ERR4192384	1089	1082	1089	7	0
SRR10828835	ERR4162024	1073	1065	1069	8	4
SRR10828835	ERR1200603	1120	1110	1116	10	4
SRR10828835	ERR1200635	1108	1099	1104	9	4
SRR10828835	ERR1200640	1131	1122	1127	9	4
SRR10828835	ERR181435	1112	1101	1104	11	8
SRR10828835	ERR756347	1120	1109	1111	11	9
SRR10828835	ERR756348	1119	1109	1111	10	8
SRR10828835	ERR756346	1102	1092	1094	10	8
SRR10828835	ERR756344	1113	1103	1105	10	8
SRR10828835	ERR756345	1125	1115	1117	10	8
SRR10828835	ERR1200602	1133	1122	1128	11	5
SRR10828835	ERR1200604	1122	1112	1118	10	4
SRR10828835	ERR1200606	1132	1122	1130	10	2
SRR10828835	ERR1200612	1124	1116	1123	8	1
SRR10828835	ERR1200613	1116	1107	1112	9	4
SRR10828835	ERR1200623	1127	1116	1121	11	6
SRR10828835	ERR1200624	1115	1105	1110	10	5
SRR10828835	ERR1200633	1113	1103	1109	10	4
SRR10828835	ERR1200636	1115	1102	1106	13	9
SRR10828835	ERR1200639	1112	1102	1108	10	4
SRR10828835	ERR233346	1120	1110	1116	10	4
SRR10828835	ERR233354	1108	1099	1104	9	4
SRR10828835	ERR233355	1131	1122	1127	9	4
SRR10828835	ERR133829	1040	1030	1024	10	16
SRR10828835	SRR6785504	1029	1017	1008	12	21
SRR10828835	SRR6797722	1028	1019	1012	9	16
SRR10828835	SRR6832376	1044	1033	1028	11	16
SRR10828835	ERR126619	1020	1010	1004	10	16
SRR10828835	ERR176728	1012	1000	994	12	18
SRR10828835	ERR234268	1002	989	988	13	14
SRR10828835	SRR6982331	1012	1000	994	12	18
SRR10828835	SRR6982359	999	986	983	13	16
SRR10828835	ERR1465753	997	986	983	11	14
SRR10828835	ERR270653	1004	992	989	12	15
SRR10828835	ERR4195754	991	979	975	12	16
SRR10828835	SRR6785332	991	979	976	12	15
SRR10828835	SRR6982487	996	982	979	14	17
SRR10828835	ERR234198	1028	1013	1009	15	19
SRR10828835	ERR4195507	1021	1010	1006	11	15
SRR10828835	ERR4195357	1034	1022	1017	12	17
SRR10828835	ERR108508	1023	1015	1005	8	18
SRR10828835	ERR133830	1035	1026	1017	9	18
SRR10828835	ERR1465902	1039	1032	1020	7	19
SRR10828835	SRR6797332	1029	1021	1010	8	19
SRR10828835	SRR6982202	993	987	980	6	13
SRR10828835	ERR144605	1004	988	984	16	20
SRR10828835	ERR403243	1014	999	995	15	19
SRR10828835	ERR4195420	1010	996	992	14	18
SRR10828835	ERR4195302	1016	1001	997	15	19
SRR10828835	SRR6484859	1013	1001	997	12	16
SRR10828835	ERR038267	995	987	986	8	9
SRR10828835	ERR114501	996	986	982	10	14
SRR10828835	ERR181975	989	977	975	12	14
SRR10828835	SRR6484841	1003	990	986	13	17
SRR10828835	SRR6964501	1006	995	991	11	15
SRR10828835	ERR1193798	1011	998	993	13	18
SRR10828835	ERR1193803	1025	1013	1010	12	15
SRR10828835	ERR4195370	1024	1011	1006	13	18
SRR10828835	ERR1193691	1014	1002	998	12	16
SRR10828835	ERR1193793	1014	1004	999	10	15
SRR10828835	ERR1193806	1027	1018	1014	9	13
SRR10828835	ERR4195820	1041	1024	1020	17	21
SRR10828835	ERR4195271	1023	1011	1010	12	13
SRR10828835	ERR4195225	1014	1003	999	11	15
SRR10828835	ERR4195465	1018	1005	1000	13	18
SRR10828835	SRR6855773	1015	1004	1001	11	14
SRR10828835	SRR6856038	1012	1002	999	10	13
SRR10828835	SRR6856085	1010	1003	1001	7	9
SRR10828835	ERR1193769	1028	1019	1016	9	12
SRR10828835	SRR6484867	1039	1028	1027	11	12
SRR10828835	SRR6785282	1046	1035	1031	11	15
SRR10828835	SRR6832170	1036	1025	1021	11	15
SRR10828835	SRR6832215	1035	1025	1021	10	14
SRR10828835	ERR117450	1032	1021	1018	11	14
SRR10828835	ERR161163	1031	1023	1018	8	13
SRR10828835	ERR181839	1040	1028	1024	12	16
SRR10828835	ERR278542	1038	1028	1025	10	13
SRR10828835	ERR4195708	1047	1035	1032	12	15
SRR10828835	ERR351925	1002	992	987	10	15
SRR10828835	ERR403402	1004	992	987	12	17
SRR10828835	SRR6650429	1002	989	984	13	18
SRR10828835	ERR386984	1022	1011	1006	11	16
SRR10828835	SRR6856113	1019	1009	1005	10	14
SRR10828835	SRR6896274	1030	1017	1012	13	18
SRR10828835	SRR6896317	1004	994	989	10	15
SRR10828835	SRR6981960	1011	1001	996	10	15
SRR10828835	ERR234152	1020	1008	1008	12	12
SRR10828835	SRR671764	1019	1007	1002	12	17
SRR10828835	SRR671831	995	984	978	11	17
SRR10828835	SRR671835	1005	994	991	11	14
SRR10828835	SRR671862	1015	1006	1008	9	7
SRR10828835	ERR330654	1025	1018	1012	7	13
SRR10828835	ERR4195751	1018	1009	1001	9	17
SRR10828835	SRR6484876	1040	1030	1024	10	16
SRR10828835	SRR671750	1042	1033	1030	9	12
SRR10828835	SRR671766	1015	1008	1001	7	14
SRR10828835	ERR1200611	990	984	983	6	7
SRR10828835	ERR1200621	993	984	984	9	9
SRR10828835	ERR176661	1054	1041	1043	13	11
SRR10828835	ERR233348	994	988	990	6	4
SRR10828835	ERR270639	1008	999	991	9	17
SRR10828835	ERR1199065	983	974	974	9	9
SRR10828835	ERR1199080	985	978	978	7	7
SRR10828835	ERR1199123	999	986	980	13	19
SRR10828835	ERR1199152	990	980	974	10	16
SRR10828835	ERR164006	1004	992	986	12	18
SRR10828835	ERR046996	994	985	980	9	14
SRR10828835	ERR234200	1005	995	988	10	17
SRR10828835	ERR278537	1006	997	989	9	17
SRR10828835	ERR4195491	1008	1000	992	8	16
SRR10828835	ERR4195277	1018	1007	1000	11	18
SRR10828835	ERR1200659	1041	1033	1034	8	7
SRR10828835	ERR270741	1048	1034	1031	14	17
SRR10828835	ERR278553	1058	1045	1041	13	17
SRR10828835	SRR6964550	1053	1039	1038	14	15
SRR10828835	SRR6964568	1040	1027	1024	13	16
SRR10828835	ERR161065	1055	1043	1042	12	13
SRR10828835	ERR176600	1047	1034	1032	13	15
SRR10828835	ERR221591	1065	1052	1050	13	15
SRR10828835	ERR351845	1072	1060	1058	12	14
SRR10828835	SRR6797427	1071	1060	1057	11	14
SRR10828835	ERR114494	1060	1047	1045	13	15
SRR10828835	ERR270706	1051	1036	1034	15	17
SRR10828835	ERR4195697	1065	1051	1048	14	17
SRR10828835	SRR6797276	1045	1033	1028	12	17
SRR10828835	SRR6797316	1041	1029	1027	12	14
SRR10828835	ERR234216	1036	1028	1027	8	9
SRR10828835	ERR234248	1036	1029	1029	7	7
SRR10828835	ERR234252	1037	1032	1030	5	7
SRR10828835	ERR553373	1043	1036	1035	7	8
SRR10828835	ERR2704676	1015	1009	1008	6	7
SRR10828835	ERR047003	1058	1050	1048	8	10
SRR10828835	ERR234103	1050	1041	1039	9	11
SRR10828835	SRR6856051	1040	1031	1029	9	11
SRR10828835	SRR6896581	1051	1042	1039	9	12
SRR10828835	ERR233359	993	984	990	9	3
SRR10828835	ERR403246	998	987	988	11	10
SRR10828835	ERR2704677	1013	1003	1003	10	10
SRR10828835	SRR671797	996	987	990	9	6
SRR10828835	SRR671813	1008	999	1003	9	5
SRR10828835	ERR067689	1053	1041	1039	12	14
SRR10828835	ERR270769	1051	1040	1038	11	13
SRR10828835	SRR6485161	1059	1048	1046	11	13
SRR10828835	SRR6832560	1064	1054	1052	10	12
SRR10828835	SRR6832664	1049	1038	1036	11	13
SRR10828835	ERR234133	1029	1017	1016	12	13
SRR10828835	ERR234138	1028	1019	1018	9	10
SRR10828835	ERR270774	1025	1015	1011	10	14
SRR10828835	SRR6485119	1036	1026	1026	10	10
SRR10828835	SRR6797831	1018	1008	1006	10	12
SRR10828835	ERR181696	1016	1006	1004	10	12
SRR10828835	ERR275215	1018	1007	1005	11	13
SRR10828835	SRR671727	1040	1031	1029	9	11
SRR10828835	SRR671754	1034	1024	1023	10	11
SRR10828835	SRR671770	1032	1023	1022	9	10
SRR10828835	ERR114485	1046	1036	1034	10	12
SRR10828835	ERR234110	1050	1040	1039	10	11
SRR10828835	ERR270637	1052	1043	1042	9	10
SRR10828835	ERR386881	1044	1035	1033	9	11
SRR10828835	SRR6981911	1050	1040	1039	10	11
SRR10828835	ERR234193	1052	1042	1041	10	11
SRR10828835	ERR234210	1057	1048	1047	9	10
SRR10828835	ERR234250	1057	1048	1046	9	11
SRR10828835	SRR671793	1050	1040	1038	10	12
SRR10828835	SRR6797319	1054	1045	1043	9	11
SRR10828835	ERR233361	1055	1047	1053	8	2
SRR10828835	ERR234130	1050	1040	1038	10	12
SRR10828835	SRR671761	1062	1052	1050	10	12
SRR10828835	SRR671841	1040	1031	1038	9	2
SRR10828835	SRR6797788	1042	1033	1031	9	11
SRR10828835	ERR234100	1086	1073	1071	13	15
SRR10828835	ERR4195449	1043	1033	1032	10	11
SRR10828835	SRR6650276	1051	1040	1037	11	14
SRR10828835	SRR671784	1050	1041	1039	9	11
SRR10828835	SRR671807	1052	1042	1039	10	13
SRR10828835	ERR234213	1041	1033	1034	8	7
SRR10828835	ERR234263	1044	1036	1034	8	10
SRR10828835	ERR4195394	1042	1034	1032	8	10
SRR10828835	SRR6797789	1048	1038	1036	10	12
SRR10828835	ERR234584	1053	1043	1041	10	12
SRR10828835	SRR6785347	1056	1045	1042	11	14
SRR10828835	SRR6831902	1053	1043	1041	10	12
SRR10828835	SRR6832440	1056	1048	1046	8	10
SRR10828835	ERR233363	1037	1032	1037	5	0
SRR10828835	ERR234155	1062	1047	1048	15	14
SRR10828835	ERR234194	1083	1071	1072	12	11
SRR10828835	ERR270634	1056	1045	1045	11	11
SRR10828835	ERR3183990	1037	1025	1026	12	11
SRR10828835	ERR047001	1066	1053	1054	13	12
SRR10828835	ERR212113	1064	1049	1051	15	13
SRR10828835	SRR6964564	1060	1045	1046	15	14
SRR10828835	SRR6964611	1056	1043	1048	13	8
SRR10828835	ERR181929	1065	1056	1058	9	7
SRR10828835	ERR234197	1051	1041	1042	10	9
SRR10828835	SRR6650287	1074	1059	1060	15	14
SRR10828835	SRR6797277	1069	1057	1058	12	11
SRR10828835	SRR6896175	1070	1061	1067	9	3
SRR10828835	ERR234266	1055	1043	1046	12	9
SRR10828835	ERR270648	1037	1031	1033	6	4
SRR10828835	ERR278576	1069	1059	1063	10	6
SRR10828835	ERR330735	1052	1043	1053	9	-1
SRR10828835	SRR6650400	1050	1039	1042	11	8
SRR10828835	ERR233364	1036	1031	1036	5	0
SRR10828835	ERR234191	1051	1043	1045	8	6
SRR10828835	SRR6650151	1059	1048	1050	11	9
SRR10828835	SRR6797422	1057	1041	1042	16	15
SRR10828835	SRR6855810	1068	1052	1054	16	14
SRR12680983	SRR1173725	5492	5409	5434	83	58
SRR12680983	ERR713575	5638	5552	5576	86	62
SRR12680983	ERR2659157	5449	5363	5385	86	64
SRR12680983	SRR3500411	5471	5384	5408	87	63
SRR12680983	ERR970409	5516	5431	5456	85	60
SRR12680983	SRR6875521	5531	5439	5464	92	67
SRR12680983	SRR7693584	5526	5435	5459	91	67
SRR12680983	ERR2659163	5471	5385	5409	86	62
SRR12680983	ERR2659168	5455	5368	5391	87	64
SRR12680983	SRR1238557	5409	5322	5375	87	34
SRR12680983	SRR1238558	5482	5397	5445	85	37
SRR12680983	SRR1239337	5523	5439	5461	84	62
SRR12680983	SRR1239338	5531	5442	5463	89	68
SRR12680983	SRR1239339	5523	5436	5460	87	63
SRR12680983	SRR3647357	5482	5394	5416	88	66
SRR12680983	ERR015582	5737	5653	5673	84	64
SRR12680983	ERR234675	5739	5655	5674	84	65
SRR12680983	ERR234676	5736	5652	5673	84	63
SRR12680983	ERR234682	5743	5656	5669	87	74
SRR12680983	SRR2100577	5746	5660	5679	86	67
SRR12680983	SRR2101161	5740	5653	5675	87	65
SRR12680983	SRR2101222	5749	5666	5683	83	66
SRR12680983	SRR2101291	5743	5660	5679	83	64
SRR12680983	SRR5642711	5742	5659	5678	83	64
SRR12680983	SRR5642712	5745	5659	5678	86	67
SRR12680983	SRR5642713	5753	5668	5688	85	65
SRR12680983	SRR5642714	5757	5673	5692	84	65
SRR12680983	SRR5642715	5745	5661	5680	84	65
SRR12680983	SRR5642716	5743	5660	5679	83	64
SRR12680983	SRR5642717	5738	5655	5674	83	64
SRR12680983	SRR5642718	5748	5664	5684	84	64
SRR12680983	SRR6797355	5752	5670	5690	82	62
SRR12680983	SRR7983754	5593	5507	5533	86	60
SRR12680983	ERR3825346	5572	5488	5513	84	59
SRR12680983	ERR161044	5585	5498	5525	87	60
SRR12680983	ERR212091	5580	5494	5521	86	59
SRR12680983	ERR841873	5639	5560	5585	79	54
SRR12680983	ERR4195680	5596	5514	5538	82	58
SRR12680983	SRR5216723	5621	5536	5562	85	59
SRR12680983	SRR5216728	5610	5526	5553	84	57
SRR12680983	SRR5216817	5620	5536	5562	84	58
SRR12680983	SRR5216892	5641	5559	5583	82	58
SRR12680983	SRR5216951	5620	5537	5564	83	56
SRR12680983	SRR5216984	5613	5530	5556	83	57
SRR12680983	ERR046918	5475	5391	5413	84	62
SRR12680983	ERR234097	5459	5374	5395	85	64
SRR12680983	ERR234113	5483	5400	5422	83	61
SRR12680983	ERR234143	5491	5407	5429	84	62
SRR12680983	ERR234144	5486	5402	5428	84	58
SRR12680983	ERR234145	5433	5351	5379	82	54
SRR12680983	ERR234146	5490	5406	5427	84	63
SRR12680983	ERR234147	5468	5382	5404	86	64
SRR12680983	ERR234149	5484	5400	5422	84	62
SRR12680983	ERR234176	5455	5371	5392	84	63
SRR12680983	ERR234199	5470	5385	5406	85	64
SRR12680983	ERR234202	5450	5367	5386	83	64
SRR12680983	ERR234204	5491	5405	5420	86	71
SRR12680983	ERR234679	5472	5389	5410	83	62
SRR12680983	ERR234680	5447	5366	5386	81	61
SRR12680983	ERR2383618	5450	5369	5388	81	62
SRR12680983	ERR2383619	5493	5408	5429	85	64
SRR12680983	ERR2383620	5486	5399	5422	87	64
SRR12680983	ERR2383621	5477	5390	5411	87	66
SRR12680983	ERR2383622	5451	5370	5388	81	63
SRR12680983	ERR2383623	5482	5394	5414	88	68
SRR12680983	ERR2383624	5461	5374	5393	87	68
SRR12680983	ERR2383625	5486	5402	5423	84	63
SRR12680983	ERR2383627	5470	5385	5404	85	66
SRR12680983	ERR2704808	5483	5399	5421	84	62
SRR12680983	ERR2704809	5491	5404	5425	87	66
SRR12680983	ERR2704810	5507	5421	5442	86	65
SRR12680983	ERR2704812	5470	5386	5411	84	59
SRR12680983	ERR294242	5467	5383	5404	84	63
SRR12680983	ERR294243	5483	5394	5415	89	68
SRR12680983	ERR294244	5459	5375	5396	84	63
SRR12680983	ERR294249	5476	5389	5410	87	66
SRR12680983	ERR386988	5475	5389	5411	86	64
SRR12680983	ERR3183992	5470	5388	5408	82	62
SRR12680983	ERR2704686	5490	5406	5427	84	63
SRR12680983	ERR233362	5544	5457	5485	87	59
SRR12680983	ERR233366	5562	5477	5503	85	59
SRR12680983	ERR234148	5557	5470	5494	87	63
SRR12680983	ERR234150	5570	5482	5505	88	65
SRR12680983	ERR234184	5568	5479	5504	89	64
SRR12680983	ERR234186	5565	5478	5501	87	64
SRR12680983	ERR234255	5535	5448	5471	87	64
SRR12680983	ERR234257	5581	5495	5518	86	63
SRR12680983	ERR234261	5536	5449	5474	87	62
SRR12680983	ERR2383628	5559	5472	5495	87	64
SRR12680983	ERR2704811	5564	5476	5499	88	65
SRR12680983	ERR270805	5574	5489	5510	85	64
SRR12680983	ERR386859	5546	5458	5486	88	60
SRR12680983	ERR387038	5495	5410	5434	85	61
SRR12680983	ERR4195221	5570	5480	5502	90	68
SRR12680983	ERR4195628	5567	5477	5500	90	67
SRR12680983	ERR2704681	5553	5469	5491	84	62
SRR12680983	ERR3183991	5556	5468	5491	88	65
SRR12680983	ERR2704688	5542	5460	5482	82	60
SRR12680983	ERR181314	5481	5396	5419	85	62
SRR12680983	ERR181315	5488	5403	5426	85	62
SRR12680983	ERR4192384	5489	5404	5428	85	61
SRR12680983	ERR4162024	5477	5391	5412	86	65
SRR12680983	ERR1200603	5521	5438	5457	83	64
SRR12680983	ERR1200635	5509	5427	5445	82	64
SRR12680983	ERR1200640	5532	5450	5468	82	64
SRR12680983	ERR181435	5508	5426	5442	82	66
SRR12680983	ERR756347	5520	5438	5453	82	67
SRR12680983	ERR756348	5517	5436	5451	81	66
SRR12680983	ERR756346	5502	5421	5436	81	66
SRR12680983	ERR756344	5513	5432	5447	81	66
SRR12680983	ERR756345	5525	5444	5459	81	66
SRR12680983	ERR1200602	5534	5450	5469	84	65
SRR12680983	ERR1200604	5523	5440	5459	83	64
SRR12680983	ERR1200606	5533	5450	5471	83	62
SRR12680983	ERR1200612	5525	5444	5464	81	61
SRR12680983	ERR1200613	5517	5435	5453	82	64
SRR12680983	ERR1200623	5529	5445	5463	84	66
SRR12680983	ERR1200624	5516	5433	5451	83	65
SRR12680983	ERR1200633	5512	5429	5448	83	64
SRR12680983	ERR1200636	5514	5428	5445	86	69
SRR12680983	ERR1200639	5512	5429	5448	83	64
SRR12680983	ERR233346	5521	5438	5457	83	64
SRR12680983	ERR233354	5509	5427	5445	82	64
SRR12680983	ERR233355	5532	5450	5468	82	64
SRR12680983	ERR133829	5444	5361	5366	83	78
SRR12680983	SRR6785504	5431	5344	5342	87	89
SRR12680983	SRR6797722	5428	5349	5349	79	79
SRR12680983	SRR6832376	5443	5362	5368	81	75
SRR12680983	ERR126619	5419	5336	5339	83	80
SRR12680983	ERR176728	5411	5328	5331	83	80
SRR12680983	ERR234268	5402	5318	5326	84	76
SRR12680983	SRR6982331	5413	5330	5333	83	80
SRR12680983	SRR6982359	5400	5316	5322	84	78
SRR12680983	ERR1465753	5399	5315	5321	84	78
SRR12680983	ERR270653	5404	5323	5329	81	75
SRR12680983	ERR4195754	5389	5309	5316	80	73
SRR12680983	SRR6785332	5391	5310	5316	81	75
SRR12680983	SRR6982487	5395	5311	5317	84	78
SRR12680983	ERR234198	5426	5340	5345	86	81
SRR12680983	ERR4195507	5422	5339	5344	83	78
SRR12680983	ERR4195357	5434	5351	5355	83	79
SRR12680983	ERR108508	5426	5343	5340	83	86
SRR12680983	ERR133830	5434	5350	5348	84	86
SRR12680983	ERR1465902	5441	5359	5354	82	87
SRR12680983	SRR6797332	5431	5348	5342	83	89
SRR12680983	SRR6982202	5395	5314	5314	81	81
SRR12680983	ERR144605	5403	5317	5322	86	81
SRR12680983	ERR403243	5413	5328	5333	85	80
SRR12680983	ERR4195420	5410	5327	5332	83	78
SRR12680983	ERR4195302	5417	5332	5337	85	80
SRR12680983	SRR6484859	5414	5332	5337	82	77
SRR12680983	ERR038267	5397	5316	5324	81	73
SRR12680983	ERR114501	5397	5314	5319	83	78
SRR12680983	ERR181975	5388	5305	5312	83	76
SRR12680983	SRR6484841	5404	5322	5327	82	77
SRR12680983	SRR6964501	5405	5323	5328	82	77
SRR12680983	ERR1193798	5413	5327	5331	86	82
SRR12680983	ERR1193803	5427	5342	5348	85	79
SRR12680983	ERR4195370	5428	5342	5348	86	80
SRR12680983	ERR1193691	5417	5334	5339	83	78
SRR12680983	ERR1193793	5414	5333	5337	81	77
SRR12680983	ERR1193806	5425	5345	5350	80	75
SRR12680983	ERR4195820	5441	5353	5358	88	83
SRR12680983	ERR4195271	5423	5339	5347	84	76
SRR12680983	ERR4195225	5414	5332	5337	82	77
SRR12680983	ERR4195465	5416	5334	5340	82	76
SRR12680983	SRR6855773	5413	5332	5338	81	75
SRR12680983	SRR6856038	5410	5328	5336	82	74
SRR12680983	SRR6856085	5412	5332	5339	80	73
SRR12680983	ERR1193769	5430	5348	5354	82	76
SRR12680983	SRR6484867	5441	5359	5367	82	74
SRR12680983	SRR6785282	5448	5366	5371	82	77
SRR12680983	SRR6832170	5438	5354	5359	84	79
SRR12680983	SRR6832215	5437	5354	5359	83	78
SRR12680983	ERR117450	5432	5348	5354	84	78
SRR12680983	ERR161163	5429	5346	5352	83	77
SRR12680983	ERR181839	5438	5351	5356	87	82
SRR12680983	ERR278542	5438	5355	5361	83	77
SRR12680983	ERR4195708	5444	5362	5368	82	76
SRR12680983	ERR351925	5403	5322	5326	81	77
SRR12680983	ERR403402	5405	5320	5324	85	81
SRR12680983	SRR6650429	5402	5317	5321	85	81
SRR12680983	ERR386984	5422	5338	5344	84	78
SRR12680983	SRR6856113	5417	5336	5343	81	74
SRR12680983	SRR6896274	5429	5346	5352	83	77
SRR12680983	SRR6896317	5404	5323	5329	81	75
SRR12680983	SRR6981960	5410	5329	5335	81	75
SRR12680983	ERR234152	5421	5336	5345	85	76
SRR12680983	SRR671764	5420	5333	5337	87	83
SRR12680983	SRR671831	5396	5310	5313	86	83
SRR12680983	SRR671835	5401	5317	5323	84	78
SRR12680983	SRR671862	5416	5331	5342	85	74
SRR12680983	ERR330654	5427	5347	5352	80	75
SRR12680983	ERR4195751	5420	5340	5343	80	77
SRR12680983	SRR6484876	5444	5361	5366	83	78
SRR12680983	SRR671750	5443	5362	5368	81	75
SRR12680983	SRR671766	5415	5335	5339	80	76
SRR12680983	ERR1200611	5392	5311	5321	81	71
SRR12680983	ERR1200621	5397	5313	5324	84	73
SRR12680983	ERR176661	5453	5367	5386	86	67
SRR12680983	ERR233348	5396	5315	5328	81	68
SRR12680983	ERR270639	5407	5327	5330	80	77
SRR12680983	ERR1199065	5385	5301	5312	84	73
SRR12680983	ERR1199080	5387	5305	5316	82	71
SRR12680983	ERR1199123	5401	5317	5322	84	79
SRR12680983	ERR1199152	5392	5309	5314	83	78
SRR12680983	ERR164006	5404	5321	5326	83	78
SRR12680983	ERR046996	5398	5316	5324	82	74
SRR12680983	ERR234200	5407	5326	5332	81	75
SRR12680983	ERR278537	5409	5326	5331	83	78
SRR12680983	ERR4195491	5412	5334	5339	78	73
SRR12680983	ERR4195277	5420	5338	5344	82	76
SRR12680983	ERR1200659	5440	5359	5373	81	67
SRR12680983	ERR270741	5446	5363	5371	83	75
SRR12680983	ERR278553	5456	5374	5383	82	73
SRR12680983	SRR6964550	5448	5366	5374	82	74
SRR12680983	SRR6964568	5436	5354	5364	82	72
SRR12680983	ERR161065	5453	5370	5380	83	73
SRR12680983	ERR176600	5441	5359	5368	82	73
SRR12680983	ERR221591	5463	5379	5388	84	75
SRR12680983	ERR351845	5471	5388	5397	83	74
SRR12680983	SRR6797427	5467	5387	5397	80	70
SRR12680983	ERR114494	5455	5374	5383	81	72
SRR12680983	ERR270706	5446	5363	5372	83	74
SRR12680983	ERR4195697	5463	5380	5388	83	75
SRR12680983	SRR6797276	5440	5359	5367	81	73
SRR12680983	SRR6797316	5435	5356	5365	79	70
SRR12680983	ERR234216	5431	5351	5365	80	66
SRR12680983	ERR234248	5433	5356	5369	77	64
SRR12680983	ERR234252	5436	5359	5370	77	66
SRR12680983	ERR553373	5440	5363	5375	77	65
SRR12680983	ERR2704676	5410	5334	5346	76	64
SRR12680983	ERR047003	5455	5376	5387	79	68
SRR12680983	ERR234103	5449	5369	5380	80	69
SRR12680983	SRR6856051	5438	5359	5370	79	68
SRR12680983	SRR6896581	5451	5372	5382	79	69
SRR12680983	ERR233359	5390	5308	5327	82	63
SRR12680983	ERR403246	5397	5317	5331	80	66
SRR12680983	ERR2704677	5410	5332	5345	78	65
SRR12680983	SRR671797	5398	5318	5334	80	64
SRR12680983	SRR671813	5409	5329	5346	80	63
SRR12680983	ERR067689	5448	5367	5378	81	70
SRR12680983	ERR270769	5448	5368	5379	80	69
SRR12680983	SRR6485161	5455	5375	5386	80	69
SRR12680983	SRR6832560	5458	5379	5390	79	68
SRR12680983	SRR6832664	5443	5364	5375	79	68
SRR12680983	ERR234133	5424	5343	5355	81	69
SRR12680983	ERR234138	5425	5345	5357	80	68
SRR12680983	ERR270774	5422	5341	5350	81	72
SRR12680983	SRR6485119	5431	5352	5365	79	66
SRR12680983	SRR6797831	5411	5332	5343	79	68
SRR12680983	ERR181696	5413	5332	5343	81	70
SRR12680983	ERR275215	5415	5335	5346	80	69
SRR12680983	SRR671727	5437	5357	5368	80	69
SRR12680983	SRR671754	5431	5350	5362	81	69
SRR12680983	SRR671770	5428	5348	5360	80	68
SRR12680983	ERR114485	5441	5362	5373	79	68
SRR12680983	ERR234110	5447	5366	5378	81	69
SRR12680983	ERR270637	5449	5369	5381	80	68
SRR12680983	ERR386881	5441	5361	5372	80	69
SRR12680983	SRR6981911	5447	5368	5380	79	67
SRR12680983	ERR234193	5448	5369	5381	79	67
SRR12680983	ERR234210	5455	5375	5387	80	68
SRR12680983	ERR234250	5453	5373	5384	80	69
SRR12680983	SRR671793	5446	5367	5378	79	68
SRR12680983	SRR6797319	5448	5370	5381	78	67
SRR12680983	ERR233361	5451	5370	5389	81	62
SRR12680983	ERR234130	5446	5367	5378	79	68
SRR12680983	SRR671761	5459	5378	5389	81	70
SRR12680983	SRR671841	5436	5356	5376	80	60
SRR12680983	SRR6797788	5438	5358	5369	80	69
SRR12680983	ERR234100	5483	5399	5410	84	73
SRR12680983	ERR4195449	5441	5361	5373	80	68
SRR12680983	SRR6650276	5446	5366	5376	80	70
SRR12680983	SRR671784	5447	5367	5378	80	69
SRR12680983	SRR671807	5447	5368	5378	79	69
SRR12680983	ERR234213	5438	5359	5373	79	65
SRR12680983	ERR234263	5441	5362	5373	79	68
SRR12680983	ERR4195394	5440	5362	5373	78	67
SRR12680983	SRR6797789	5443	5364	5375	79	68
SRR12680983	ERR234584	5448	5369	5380	79	68
SRR12680983	SRR6785347	5451	5373	5383	78	68
SRR12680983	SRR6831902	5448	5369	5380	79	68
SRR12680983	SRR6832440	5453	5374	5385	79	68
SRR12680983	ERR233363	5437	5357	5377	80	60
SRR12680983	ERR234155	5462	5376	5394	86	68
SRR12680983	ERR234194	5483	5400	5418	83	65
SRR12680983	ERR270634	5460	5376	5393	84	67
SRR12680983	ERR3183990	5436	5353	5371	83	65
SRR12680983	ERR047001	5467	5381	5399	86	68
SRR12680983	ERR212113	5460	5374	5393	86	67
SRR12680983	SRR6964564	5457	5371	5389	86	68
SRR12680983	SRR6964611	5455	5371	5393	84	62
SRR12680983	ERR181929	5465	5383	5402	82	63
SRR12680983	ERR234197	5450	5369	5387	81	63
SRR12680983	SRR6650287	5471	5385	5403	86	68
SRR12680983	SRR6797277	5466	5383	5401	83	65
SRR12680983	SRR6896175	5469	5389	5410	80	59
SRR12680983	ERR234266	5453	5370	5390	83	63
SRR12680983	ERR270648	5436	5357	5376	79	60
SRR12680983	ERR278576	5469	5386	5407	83	62
SRR12680983	ERR330735	5452	5370	5397	82	55
SRR12680983	SRR6650400	5444	5362	5382	82	62
SRR12680983	ERR233364	5437	5357	5379	80	58
SRR12680983	ERR234191	5450	5369	5388	81	62
SRR12680983	SRR6650151	5455	5373	5392	82	63
SRR12680983	SRR6797422	5457	5370	5388	87	69
SRR12680983	SRR6855810	5467	5380	5399	87	68
SRR1173725	ERR713575	1251	1243	1256	8	-5
SRR1173725	ERR2659157	1063	1054	1065	9	-2
SRR1173725	SRR3500411	1084	1075	1088	9	-4
SRR1173725	ERR970409	1128	1121	1137	7	-9
SRR1173725	SRR6875521	1146	1132	1146	14	0
SRR1173725	SRR7693584	1141	1128	1141	13	0
SRR1173725	ERR2659163	1090	1082	1095	8	-5
SRR1173725	ERR2659168	1072	1063	1077	9	-5
SRR1173725	SRR1238557	1024	1014	1060	10	-36
SRR1173725	SRR1238558	1099	1090	1127	9	-28
SRR1173725	SRR1239337	1137	1131	1142	6	-5
SRR1173725	SRR1239338	1144	1136	1146	8	-2
SRR1173725	SRR1239339	1139	1130	1143	9	-4
SRR1173725	SRR3647357	1097	1087	1100	10	-3
SRR1173725	ERR015582	1354	1346	1361	8	-7
SRR1173725	ERR234675	1356	1348	1360	8	-4
SRR1173725	ERR234676	1353	1345	1359	8	-6
SRR1173725	ERR234682	1360	1349	1355	11	5
SRR1173725	SRR2100577	1363	1353	1365	10	-2
SRR1173725	SRR2101161	1358	1347	1362	11	-4
SRR1173725	SRR2101222	1366	1359	1369	7	-3
SRR1173725	SRR2101291	1361	1354	1366	7	-5
SRR1173725	SRR5642711	1361	1353	1365	8	-4
SRR1173725	SRR5642712	1362	1353	1365	9	-3
SRR1173725	SRR5642713	1372	1362	1375	10	-3
SRR1173725	SRR5642714	1376	1367	1379	9	-3
SRR1173725	SRR5642715	1365	1356	1368	9	-3
SRR1173725	SRR5642716	1362	1354	1366	8	-4
SRR1173725	SRR5642717	1357	1349	1361	8	-4
SRR1173725	SRR5642718	1367	1358	1371	9	-4
SRR1173725	SRR6797355	1370	1364	1377	6	-7
SRR1173725	SRR7983754	1206	1197	1216	9	-10
SRR1173725	ERR3825346	1186	1178	1196	8	-10
SRR1173725	ERR161044	1198	1187	1207	11	-9
SRR1173725	ERR212091	1193	1183	1201	10	-8
SRR1173725	ERR841873	1252	1249	1267	3	-15
SRR1173725	ERR4195680	1207	1200	1217	7	-10
SRR1173725	SRR5216723	1234	1225	1244	9	-10
SRR1173725	SRR5216728	1223	1215	1235	8	-12
SRR1173725	SRR5216817	1233	1225	1244	8	-11
SRR1173725	SRR5216892	1254	1249	1266	5	-12
SRR1173725	SRR5216951	1233	1226	1246	7	-13
SRR1173725	SRR5216984	1226	1219	1238	7	-12
SRR1173725	ERR046918	1086	1079	1090	7	-4
SRR1173725	ERR234097	1069	1062	1072	7	-3
SRR1173725	ERR234113	1096	1088	1099	8	-3
SRR1173725	ERR234143	1102	1095	1106	7	-4
SRR1173725	ERR234144	1099	1092	1105	7	-6
SRR1173725	ERR234145	1046	1039	1056	7	-10
SRR1173725	ERR234146	1104	1095	1105	9	-1
SRR1173725	ERR234147	1081	1072	1083	9	-2
SRR1173725	ERR234149	1097	1088	1099	9	-2
SRR1173725	ERR234176	1068	1061	1069	7	-1
SRR1173725	ERR234199	1082	1073	1083	9	-1
SRR1173725	ERR234202	1062	1056	1063	6	-1
SRR1173725	ERR234204	1102	1093	1101	9	1
SRR1173725	ERR234679	1085	1077	1085	8	0
SRR1173725	ERR234680	1058	1053	1060	5	-2
SRR1173725	ERR2383618	1063	1058	1066	5	-3
SRR1173725	ERR2383619	1105	1097	1107	8	-2
SRR1173725	ERR2383620	1097	1087	1099	10	-2
SRR1173725	ERR2383621	1088	1078	1088	10	0
SRR1173725	ERR2383622	1063	1058	1065	5	-2
SRR1173725	ERR2383623	1093	1082	1091	11	2
SRR1173725	ERR2383624	1073	1062	1070	11	3
SRR1173725	ERR2383625	1100	1092	1102	8	-2
SRR1173725	ERR2383627	1083	1074	1082	9	1
SRR1173725	ERR2704808	1094	1087	1098	7	-4
SRR1173725	ERR2704809	1102	1092	1102	10	0
SRR1173725	ERR2704810	1120	1111	1121	9	-1
SRR1173725	ERR2704812	1083	1076	1090	7	-7
SRR1173725	ERR294242	1080	1071	1081	9	-1
SRR1173725	ERR294243	1094	1082	1092	12	2
SRR1173725	ERR294244	1071	1063	1073	8	-2
SRR1173725	ERR294249	1087	1077	1087	10	0
SRR1173725	ERR386988	1086	1077	1086	9	0
SRR1173725	ERR3183992	1083	1078	1089	5	-6
SRR1173725	ERR2704686	1101	1094	1104	7	-3
SRR1173725	ERR233362	1158	1149	1168	9	-10
SRR1173725	ERR233366	1175	1169	1186	6	-11
SRR1173725	ERR234148	1173	1166	1179	7	-6
SRR1173725	ERR234150	1185	1175	1189	10	-4
SRR1173725	ERR234184	1184	1173	1187	11	-3
SRR1173725	ERR234186	1180	1171	1183	9	-3
SRR1173725	ERR234255	1150	1141	1153	9	-3
SRR1173725	ERR234257	1193	1185	1197	8	-4
SRR1173725	ERR234261	1151	1144	1158	7	-7
SRR1173725	ERR2383628	1177	1165	1177	12	0
SRR1173725	ERR2704811	1179	1169	1181	10	-2
SRR1173725	ERR270805	1190	1183	1193	7	-3
SRR1173725	ERR386859	1161	1151	1168	10	-7
SRR1173725	ERR387038	1109	1100	1113	9	-4
SRR1173725	ERR4195221	1188	1178	1189	10	-1
SRR1173725	ERR4195628	1185	1175	1187	10	-2
SRR1173725	ERR2704681	1174	1167	1178	7	-4
SRR1173725	ERR3183991	1173	1163	1175	10	-2
SRR1173725	ERR2704688	1160	1155	1166	5	-6
SRR1173725	ERR181314	1094	1086	1098	8	-4
SRR1173725	ERR181315	1103	1097	1111	6	-8
SRR1173725	ERR4192384	1107	1100	1113	7	-6
SRR1173725	ERR4162024	1091	1085	1095	6	-4
SRR1173725	ERR1200603	1138	1128	1142	10	-4
SRR1173725	ERR1200635	1126	1117	1130	9	-4
SRR1173725	ERR1200640	1149	1140	1153	9	-4
SRR1173725	ERR181435	1128	1117	1126	11	2
SRR1173725	ERR756347	1138	1127	1137	11	1
SRR1173725	ERR756348	1135	1125	1135	10	0
SRR1173725	ERR756346	1120	1110	1120	10	0
SRR1173725	ERR756344	1131	1121	1131	10	0
SRR1173725	ERR756345	1143	1133	1143	10	0
SRR1173725	ERR1200602	1151	1140	1154	11	-3
SRR1173725	ERR1200604	1140	1130	1144	10	-4
SRR1173725	ERR1200606	1150	1140	1156	10	-6
SRR1173725	ERR1200612	1142	1134	1149	8	-7
SRR1173725	ERR1200613	1134	1125	1138	9	-4
SRR1173725	ERR1200623	1145	1134	1147	11	-2
SRR1173725	ERR1200624	1133	1123	1136	10	-3
SRR1173725	ERR1200633	1131	1121	1135	10	-4
SRR1173725	ERR1200636	1133	1120	1132	13	1
SRR1173725	ERR1200639	1130	1120	1134	10	-4
SRR1173725	ERR233346	1138	1128	1142	10	-4
SRR1173725	ERR233354	1126	1117	1130	9	-4
SRR1173725	ERR233355	1149	1140	1153	9	-4
SRR1173725	ERR133829	1060	1050	1040	10	20
SRR1173725	SRR6785504	1047	1035	1022	12	25
SRR1173725	SRR6797722	1046	1037	1026	9	20
SRR1173725	SRR6832376	1060	1051	1042	9	18
SRR1173725	ERR126619	1038	1028	1018	10	20
SRR1173725	ERR176728	1029	1018	1008	11	21
SRR1173725	ERR234268	1020	1007	1002	13	18
SRR1173725	SRR6982331	1030	1020	1010	10	20
SRR1173725	SRR6982359	1017	1006	999	11	18
SRR1173725	ERR1465753	1014	1003	996	11	18
SRR1173725	ERR270653	1022	1012	1005	10	17
SRR1173725	ERR4195754	1007	999	991	8	16
SRR1173725	SRR6785332	1008	999	992	9	16
SRR1173725	SRR6982487	1012	1000	993	12	19
SRR1173725	ERR234198	1046	1031	1023	15	23
SRR1173725	ERR4195507	1039	1030	1022	9	17
SRR1173725	ERR4195357	1052	1042	1035	10	17
SRR1173725	ERR108508	1041	1033	1019	8	22
SRR1173725	ERR133830	1053	1044	1031	9	22
SRR1173725	ERR1465902	1057	1050	1034	7	23
SRR1173725	SRR6797332	1047	1039	1024	8	23
SRR1173725	SRR6982202	1008	1005	994	3	14
SRR1173725	ERR144605	1021	1004	996	17	25
SRR1173725	ERR403243	1031	1015	1007	16	24
SRR1173725	ERR4195420	1027	1014	1006	13	21
SRR1173725	ERR4195302	1033	1019	1011	14	22
SRR1173725	SRR6484859	1031	1021	1013	10	18
SRR1173725	ERR038267	1013	1005	1000	8	13
SRR1173725	ERR114501	1014	1004	996	10	18
SRR1173725	ERR181975	1007	995	989	12	18
SRR1173725	SRR6484841	1023	1012	1004	11	19
SRR1173725	SRR6964501	1024	1013	1005	11	19
SRR1173725	ERR1193798	1028	1016	1007	12	21
SRR1173725	ERR1193803	1042	1031	1024	11	18
SRR1173725	ERR4195370	1043	1031	1022	12	21
SRR1173725	ERR1193691	1031	1022	1014	9	17
SRR1173725	ERR1193793	1031	1024	1015	7	16
SRR1173725	ERR1193806	1045	1036	1028	9	17
SRR1173725	ERR4195820	1059	1044	1036	15	23
SRR1173725	ERR4195271	1041	1031	1026	10	15
SRR1173725	ERR4195225	1031	1023	1015	8	16
SRR1173725	ERR4195465	1035	1025	1016	10	19
SRR1173725	SRR6855773	1033	1024	1017	9	16
SRR1173725	SRR6856038	1030	1022	1015	8	15
SRR1173725	SRR6856085	1028	1023	1017	5	11
SRR1173725	ERR1193769	1045	1037	1030	8	15
SRR1173725	SRR6484867	1057	1048	1043	9	14
SRR1173725	SRR6785282	1064	1055	1047	9	17
SRR1173725	SRR6832170	1054	1043	1035	11	19
SRR1173725	SRR6832215	1052	1043	1035	9	17
SRR1173725	ERR117450	1049	1039	1032	10	17
SRR1173725	ERR161163	1048	1041	1032	7	16
SRR1173725	ERR181839	1057	1046	1038	11	19
SRR1173725	ERR278542	1055	1046	1039	9	16
SRR1173725	ERR4195708	1064	1055	1048	9	16
SRR1173725	ERR351925	1022	1014	1005	8	17
SRR1173725	ERR403402	1023	1012	1003	11	20
SRR1173725	SRR6650429	1020	1009	1000	11	20
SRR1173725	ERR386984	1039	1029	1020	10	19
SRR1173725	SRR6856113	1036	1027	1019	9	17
SRR1173725	SRR6896274	1047	1035	1028	12	19
SRR1173725	SRR6896317	1021	1012	1003	9	18
SRR1173725	SRR6981960	1028	1019	1012	9	16
SRR1173725	ERR234152	1040	1030	1026	10	14
SRR1173725	SRR671764	1039	1027	1018	12	21
SRR1173725	SRR671831	1014	1004	994	10	20
SRR1173725	SRR671835	1025	1014	1007	11	18
SRR1173725	SRR671862	1035	1026	1024	9	11
SRR1173725	ERR330654	1043	1036	1026	7	17
SRR1173725	ERR4195751	1035	1029	1019	6	16
SRR1173725	SRR6484876	1057	1050	1040	7	17
SRR1173725	SRR671750	1060	1051	1044	9	16
SRR1173725	SRR671766	1031	1024	1015	7	16
SRR1173725	ERR1200611	1008	1002	999	6	9
SRR1173725	ERR1200621	1011	1002	1000	9	11
SRR1173725	ERR176661	1072	1059	1067	13	5
SRR1173725	ERR233348	1012	1006	1006	6	6
SRR1173725	ERR270639	1024	1017	1005	7	19
SRR1173725	ERR1199065	1001	992	990	9	11
SRR1173725	ERR1199080	1003	996	994	7	9
SRR1173725	ERR1199123	1017	1006	996	11	21
SRR1173725	ERR1199152	1008	998	988	10	20
SRR1173725	ERR164006	1022	1010	1000	12	22
SRR1173725	ERR046996	1014	1005	996	9	18
SRR1173725	ERR234200	1025	1015	1004	10	21
SRR1173725	ERR278537	1024	1015	1003	9	21
SRR1173725	ERR4195491	1027	1022	1010	5	17
SRR1173725	ERR4195277	1035	1027	1016	8	19
SRR1173725	ERR1200659	1059	1051	1052	8	7
SRR1173725	ERR270741	1068	1056	1053	12	15
SRR1173725	ERR278553	1078	1067	1061	11	17
SRR1173725	SRR6964550	1072	1059	1056	13	16
SRR1173725	SRR6964568	1060	1047	1042	13	18
SRR1173725	ERR161065	1075	1063	1060	12	15
SRR1173725	ERR176600	1065	1052	1048	13	17
SRR1173725	ERR221591	1085	1072	1068	13	17
SRR1173725	ERR351845	1092	1080	1076	12	16
SRR1173725	SRR6797427	1091	1080	1075	11	16
SRR1173725	ERR114494	1080	1069	1065	11	15
SRR1173725	ERR270706	1071	1056	1052	15	19
SRR1173725	ERR4195697	1085	1073	1068	12	17
SRR1173725	SRR6797276	1065	1053	1048	12	17
SRR1173725	SRR6797316	1060	1049	1045	11	15
SRR1173725	ERR234216	1054	1046	1043	8	11
SRR1173725	ERR234248	1054	1047	1045	7	9
SRR1173725	ERR234252	1055	1050	1046	5	9
SRR1173725	ERR553373	1061	1054	1051	7	10
SRR1173725	ERR2704676	1033	1029	1026	4	7
SRR1173725	ERR047003	1076	1068	1066	8	10
SRR1173725	ERR234103	1068	1059	1057	9	11
SRR1173725	SRR6856051	1058	1051	1047	7	11
SRR1173725	SRR6896581	1069	1062	1059	7	10
SRR1173725	ERR233359	1011	1002	1008	9	3
SRR1173725	ERR403246	1018	1007	1006	11	12
SRR1173725	ERR2704677	1032	1023	1023	9	9
SRR1173725	SRR671797	1016	1009	1010	7	6
SRR1173725	SRR671813	1028	1019	1021	9	7
SRR1173725	ERR067689	1071	1059	1055	12	16
SRR1173725	ERR270769	1069	1060	1056	9	13
SRR1173725	SRR6485161	1076	1068	1064	8	12
SRR1173725	SRR6832560	1082	1072	1068	10	14
SRR1173725	SRR6832664	1066	1056	1052	10	14
SRR1173725	ERR234133	1047	1035	1032	12	15
SRR1173725	ERR234138	1046	1037	1036	9	10
SRR1173725	ERR270774	1043	1033	1027	10	16
SRR1173725	SRR6485119	1054	1046	1046	8	8
SRR1173725	SRR6797831	1036	1026	1022	10	14
SRR1173725	ERR181696	1034	1024	1020	10	14
SRR1173725	ERR275215	1036	1027	1023	9	13
SRR1173725	SRR671727	1058	1049	1047	9	11
SRR1173725	SRR671754	1052	1042	1039	10	13
SRR1173725	SRR671770	1050	1041	1038	9	12
SRR1173725	ERR114485	1064	1054	1050	10	14
SRR1173725	ERR234110	1068	1058	1057	10	11
SRR1173725	ERR270637	1070	1061	1058	9	12
SRR1173725	ERR386881	1062	1053	1049	9	13
SRR1173725	SRR6981911	1068	1060	1059	8	9
SRR1173725	ERR234193	1070	1062	1059	8	11
SRR1173725	ERR234210	1077	1068	1065	9	12
SRR1173725	ERR234250	1075	1066	1062	9	13
SRR1173725	SRR671793	1068	1060	1056	8	12
SRR1173725	SRR6797319	1072	1063	1059	9	13
SRR1173725	ERR233361	1073	1065	1071	8	2
SRR1173725	ERR234130	1068	1060	1056	8	12
SRR1173725	SRR671761	1080	1070	1068	10	12
SRR1173725	SRR671841	1058	1049	1054	9	4
SRR1173725	SRR6797788	1060	1051	1047	9	13
SRR1173725	ERR234100	1104	1091	1089	13	15
SRR1173725	ERR4195449	1061	1053	1050	8	11
SRR1173725	SRR6650276	1069	1058	1055	11	14
SRR1173725	SRR671784	1068	1059	1055	9	13
SRR1173725	SRR671807	1070	1062	1057	8	13
SRR1173725	ERR234213	1059	1051	1050	8	9
SRR1173725	ERR234263	1060	1052	1048	8	12
SRR1173725	ERR4195394	1060	1054	1050	6	10
SRR1173725	SRR6797789	1066	1056	1052	10	14
SRR1173725	ERR234584	1071	1061	1057	10	14
SRR1173725	SRR6785347	1074	1065	1062	9	12
SRR1173725	SRR6831902	1071	1061	1057	10	14
SRR1173725	SRR6832440	1074	1066	1062	8	12
SRR1173725	ERR233363	1055	1050	1063	5	-8
SRR1173725	ERR234155	1080	1065	1072	15	8
SRR1173725	ERR234194	1101	1089	1096	12	5
SRR1173725	ERR270634	1074	1063	1071	11	3
SRR1173725	ERR3183990	1055	1045	1052	10	3
SRR1173725	ERR047001	1084	1071	1080	13	4
SRR1173725	ERR212113	1082	1067	1075	15	7
SRR1173725	SRR6964564	1078	1063	1070	15	8
SRR1173725	SRR6964611	1074	1061	1072	13	2
SRR1173725	ERR181929	1083	1074	1082	9	1
SRR1173725	ERR234197	1069	1059	1066	10	3
SRR1173725	SRR6650287	1092	1077	1085	15	7
SRR1173725	SRR6797277	1087	1075	1084	12	3
SRR1173725	SRR6896175	1088	1081	1093	7	-5
SRR1173725	ERR234266	1072	1061	1070	11	2
SRR1173725	ERR270648	1055	1049	1057	6	-2
SRR1173725	ERR278576	1087	1077	1087	10	0
SRR1173725	ERR330735	1070	1061	1077	9	-7
SRR1173725	SRR6650400	1068	1057	1066	11	2
SRR1173725	ERR233364	1054	1049	1062	5	-8
SRR1173725	ERR234191	1069	1061	1069	8	0
SRR1173725	SRR6650151	1077	1066	1074	11	3
SRR1173725	SRR6797422	1075	1059	1066	16	9
SRR1173725	SRR6855810	1086	1072	1080	14	6
ERR713575	ERR2659157	840	832	832	8	8
ERR713575	SRR3500411	861	851	855	10	6
ERR713575	ERR970409	908	903	908	5	0
ERR713575	SRR6875521	983	967	970	16	13
ERR713575	SRR7693584	978	965	967	13	11
ERR713575	ERR2659163	928	916	918	12	10
ERR713575	ERR2659168	910	899	902	11	8
ERR713575	SRR1238557	874	863	898	11	-24
ERR713575	SRR1238558	942	931	959	11	-17
ERR713575	SRR1239337	975	967	967	8	8
ERR713575	SRR1239338	985	974	977	11	8
ERR713575	SRR1239339	979	966	968	13	11
ERR713575	SRR3647357	935	925	927	10	8
ERR713575	ERR015582	1201	1191	1197	10	4
ERR713575	ERR234675	1203	1193	1196	10	7
ERR713575	ERR234676	1202	1192	1197	10	5
ERR713575	ERR234682	1207	1194	1197	13	10
ERR713575	SRR2100577	1210	1198	1201	12	9
ERR713575	SRR2101161	1205	1192	1198	13	7
ERR713575	SRR2101222	1213	1204	1205	9	8
ERR713575	SRR2101291	1206	1197	1200	9	6
ERR713575	SRR5642711	1206	1196	1199	10	7
ERR713575	SRR5642712	1207	1196	1199	11	8
ERR713575	SRR5642713	1217	1205	1209	12	8
ERR713575	SRR5642714	1221	1210	1213	11	8
ERR713575	SRR5642715	1210	1199	1202	11	8
ERR713575	SRR5642716	1207	1197	1200	10	7
ERR713575	SRR5642717	1202	1192	1195	10	7
ERR713575	SRR5642718	1212	1201	1205	11	7
ERR713575	SRR6797355	1217	1209	1213	8	4
ERR713575	SRR7983754	1056	1044	1052	12	4
ERR713575	ERR3825346	1031	1020	1027	11	4
ERR713575	ERR161044	1040	1027	1036	13	4
ERR713575	ERR212091	1035	1023	1034	12	1
ERR713575	ERR841873	1096	1091	1098	5	-2
ERR713575	ERR4195680	1051	1043	1049	8	2
ERR713575	SRR5216723	1080	1067	1075	13	5
ERR713575	SRR5216728	1069	1056	1065	13	4
ERR713575	SRR5216817	1078	1066	1074	12	4
ERR713575	SRR5216892	1097	1089	1095	8	2
ERR713575	SRR5216951	1079	1067	1076	12	3
ERR713575	SRR5216984	1072	1060	1068	12	4
ERR713575	ERR046918	1151	1146	1152	5	-1
ERR713575	ERR234097	1135	1129	1134	6	1
ERR713575	ERR234113	1161	1155	1161	6	0
ERR713575	ERR234143	1167	1162	1168	5	-1
ERR713575	ERR234144	1164	1159	1169	5	-5
ERR713575	ERR234145	1112	1108	1124	4	-12
ERR713575	ERR234146	1168	1162	1167	6	1
ERR713575	ERR234147	1147	1140	1146	7	1
ERR713575	ERR234149	1161	1155	1161	6	0
ERR713575	ERR234176	1133	1128	1135	5	-2
ERR713575	ERR234199	1147	1140	1145	7	2
ERR713575	ERR234202	1129	1123	1128	6	1
ERR713575	ERR234204	1166	1159	1164	7	2
ERR713575	ERR234679	1150	1144	1149	6	1
ERR713575	ERR234680	1125	1122	1128	3	-3
ERR713575	ERR2383618	1128	1125	1130	3	-2
ERR713575	ERR2383619	1170	1164	1169	6	1
ERR713575	ERR2383620	1160	1152	1161	8	-1
ERR713575	ERR2383621	1153	1145	1150	8	3
ERR713575	ERR2383622	1127	1124	1128	3	-1
ERR713575	ERR2383623	1156	1147	1153	9	3
ERR713575	ERR2383624	1136	1127	1132	9	4
ERR713575	ERR2383625	1165	1159	1164	6	1
ERR713575	ERR2383627	1146	1139	1144	7	2
ERR713575	ERR2704808	1159	1154	1160	5	-1
ERR713575	ERR2704809	1167	1159	1164	8	3
ERR713575	ERR2704810	1185	1176	1183	9	2
ERR713575	ERR2704812	1148	1141	1152	7	-4
ERR713575	ERR294242	1144	1138	1143	6	1
ERR713575	ERR294243	1159	1149	1154	10	5
ERR713575	ERR294244	1136	1130	1135	6	1
ERR713575	ERR294249	1152	1144	1149	8	3
ERR713575	ERR386988	1151	1144	1150	7	1
ERR713575	ERR3183992	1151	1143	1149	8	2
ERR713575	ERR2704686	1166	1161	1166	5	0
ERR713575	ERR233362	965	954	962	11	3
ERR713575	ERR233366	980	972	978	8	2
ERR713575	ERR234148	974	965	967	9	7
ERR713575	ERR234150	986	976	979	10	7
ERR713575	ERR234184	983	972	975	11	8
ERR713575	ERR234186	981	972	973	9	8
ERR713575	ERR234255	951	942	943	9	8
ERR713575	ERR234257	996	988	989	8	7
ERR713575	ERR234261	954	947	950	7	4
ERR713575	ERR2383628	977	965	966	12	11
ERR713575	ERR2704811	979	969	970	10	9
ERR713575	ERR270805	991	982	983	9	8
ERR713575	ERR386859	964	954	958	10	6
ERR713575	ERR387038	912	903	905	9	7
ERR713575	ERR4195221	987	977	977	10	10
ERR713575	ERR4195628	986	976	977	10	9
ERR713575	ERR2704681	974	967	967	7	7
ERR713575	ERR3183991	972	962	963	10	9
ERR713575	ERR2704688	959	952	952	7	7
ERR713575	ERR181314	896	889	890	7	6
ERR713575	ERR181315	906	900	903	6	3
ERR713575	ERR4192384	910	903	905	7	5
ERR713575	ERR4162024	894	888	887	6	7
ERR713575	ERR1200603	1266	1255	1268	11	-2
ERR713575	ERR1200635	1254	1244	1256	10	-2
ERR713575	ERR1200640	1277	1267	1279	10	-2
ERR713575	ERR181435	1260	1248	1254	12	6
ERR713575	ERR756347	1268	1256	1265	12	3
ERR713575	ERR756348	1267	1256	1265	11	2
ERR713575	ERR756346	1250	1239	1248	11	2
ERR713575	ERR756344	1261	1250	1259	11	2
ERR713575	ERR756345	1273	1262	1271	11	2
ERR713575	ERR1200602	1279	1267	1280	12	-1
ERR713575	ERR1200604	1268	1257	1270	11	-2
ERR713575	ERR1200606	1278	1267	1282	11	-4
ERR713575	ERR1200612	1270	1261	1275	9	-5
ERR713575	ERR1200613	1262	1252	1264	10	-2
ERR713575	ERR1200623	1274	1262	1274	12	0
ERR713575	ERR1200624	1261	1250	1262	11	-1
ERR713575	ERR1200633	1259	1248	1261	11	-2
ERR713575	ERR1200636	1260	1246	1257	14	3
ERR713575	ERR1200639	1258	1247	1260	11	-2
ERR713575	ERR233346	1266	1255	1268	11	-2
ERR713575	ERR233354	1254	1244	1256	10	-2
ERR713575	ERR233355	1277	1267	1279	10	-2
ERR713575	ERR133829	1189	1180	1181	9	8
ERR713575	SRR6785504	1176	1163	1165	13	11
ERR713575	SRR6797722	1176	1168	1168	8	8
ERR713575	SRR6832376	1191	1181	1183	10	8
ERR713575	ERR126619	1169	1156	1155	13	14
ERR713575	ERR176728	1161	1148	1147	13	14
ERR713575	ERR234268	1149	1135	1139	14	10
ERR713575	SRR6982331	1161	1150	1149	11	12
ERR713575	SRR6982359	1148	1136	1138	12	10
ERR713575	ERR1465753	1146	1134	1136	12	10
ERR713575	ERR270653	1153	1142	1144	11	9
ERR713575	ERR4195754	1140	1129	1132	11	8
ERR713575	SRR6785332	1140	1129	1131	11	9
ERR713575	SRR6982487	1144	1132	1134	12	10
ERR713575	ERR234198	1175	1161	1162	14	13
ERR713575	ERR4195507	1169	1160	1161	9	8
ERR713575	ERR4195357	1181	1172	1174	9	7
ERR713575	ERR108508	1172	1163	1164	9	8
ERR713575	ERR133830	1182	1172	1174	10	8
ERR713575	ERR1465902	1186	1178	1177	8	9
ERR713575	SRR6797332	1176	1167	1163	9	13
ERR713575	SRR6982202	1141	1135	1139	6	2
ERR713575	ERR144605	1149	1134	1135	15	14
ERR713575	ERR403243	1159	1145	1146	14	13
ERR713575	ERR4195420	1155	1144	1145	11	10
ERR713575	ERR4195302	1161	1149	1150	12	11
ERR713575	SRR6484859	1158	1149	1150	9	8
ERR713575	ERR038267	1144	1135	1139	9	5
ERR713575	ERR114501	1145	1134	1135	11	10
ERR713575	ERR181975	1136	1125	1128	11	8
ERR713575	SRR6484841	1152	1142	1143	10	9
ERR713575	SRR6964501	1153	1143	1144	10	9
ERR713575	ERR1193798	1158	1146	1146	12	12
ERR713575	ERR1193803	1170	1159	1161	11	9
ERR713575	ERR4195370	1171	1159	1161	12	10
ERR713575	ERR1193691	1161	1151	1152	10	9
ERR713575	ERR1193793	1159	1151	1151	8	8
ERR713575	ERR1193806	1172	1164	1165	8	7
ERR713575	ERR4195820	1186	1172	1173	14	13
ERR713575	ERR4195271	1169	1159	1163	10	6
ERR713575	ERR4195225	1159	1151	1152	8	7
ERR713575	ERR4195465	1163	1153	1155	10	8
ERR713575	SRR6855773	1162	1154	1156	8	6
ERR713575	SRR6856038	1159	1150	1154	9	5
ERR713575	SRR6856085	1157	1153	1156	4	1
ERR713575	ERR1193769	1171	1163	1165	8	6
ERR713575	SRR6484867	1184	1176	1180	8	4
ERR713575	SRR6785282	1191	1183	1184	8	7
ERR713575	SRR6832170	1181	1171	1172	10	9
ERR713575	SRR6832215	1180	1171	1172	9	8
ERR713575	ERR117450	1177	1167	1169	10	8
ERR713575	ERR161163	1176	1167	1169	9	7
ERR713575	ERR181839	1183	1170	1171	13	12
ERR713575	ERR278542	1183	1174	1176	9	7
ERR713575	ERR4195708	1192	1183	1185	9	7
ERR713575	ERR351925	1151	1144	1144	7	7
ERR713575	ERR403402	1153	1142	1142	11	11
ERR713575	SRR6650429	1151	1139	1139	12	12
ERR713575	ERR386984	1169	1157	1159	12	10
ERR713575	SRR6856113	1166	1157	1160	9	6
ERR713575	SRR6896274	1176	1164	1168	12	8
ERR713575	SRR6896317	1151	1142	1144	9	7
ERR713575	SRR6981960	1158	1149	1153	9	5
ERR713575	ERR234152	1169	1158	1163	11	6
ERR713575	SRR671764	1168	1155	1155	13	13
ERR713575	SRR671831	1144	1132	1131	12	13
ERR713575	SRR671835	1154	1142	1144	12	10
ERR713575	SRR671862	1164	1154	1161	10	3
ERR713575	ERR330654	1172	1166	1167	6	5
ERR713575	ERR4195751	1165	1159	1160	6	5
ERR713575	SRR6484876	1187	1180	1181	7	6
ERR713575	SRR671750	1187	1179	1181	8	6
ERR713575	SRR671766	1162	1156	1158	6	4
ERR713575	ERR1200611	1137	1130	1138	7	-1
ERR713575	ERR1200621	1142	1132	1141	10	1
ERR713575	ERR176661	1199	1188	1193	11	6
ERR713575	ERR233348	1141	1134	1145	7	-4
ERR713575	ERR270639	1155	1149	1148	6	7
ERR713575	ERR1199065	1130	1120	1129	10	1
ERR713575	ERR1199080	1132	1124	1133	8	-1
ERR713575	ERR1199123	1146	1136	1137	10	9
ERR713575	ERR1199152	1137	1128	1129	9	8
ERR713575	ERR164006	1151	1140	1141	11	10
ERR713575	ERR046996	1143	1135	1139	8	4
ERR713575	ERR234200	1154	1145	1147	9	7
ERR713575	ERR278537	1154	1145	1146	9	8
ERR713575	ERR4195491	1158	1153	1154	5	4
ERR713575	ERR4195277	1165	1157	1159	8	6
ERR713575	ERR1200659	1187	1178	1190	9	-3
ERR713575	ERR270741	1196	1185	1191	11	5
ERR713575	ERR278553	1206	1196	1201	10	5
ERR713575	SRR6964550	1201	1188	1194	13	7
ERR713575	SRR6964568	1190	1176	1182	14	8
ERR713575	ERR161065	1203	1192	1198	11	5
ERR713575	ERR176600	1195	1183	1188	12	7
ERR713575	ERR221591	1213	1201	1206	12	7
ERR713575	ERR351845	1220	1209	1214	11	6
ERR713575	SRR6797427	1221	1209	1215	12	6
ERR713575	ERR114494	1208	1198	1203	10	5
ERR713575	ERR270706	1199	1185	1190	14	9
ERR713575	ERR4195697	1214	1202	1206	12	8
ERR713575	SRR6797276	1192	1181	1187	11	5
ERR713575	SRR6797316	1189	1178	1183	11	6
ERR713575	ERR234216	1181	1172	1180	9	1
ERR713575	ERR234248	1182	1174	1183	8	-1
ERR713575	ERR234252	1183	1177	1184	6	-1
ERR713575	ERR553373	1189	1181	1189	8	0
ERR713575	ERR2704676	1161	1156	1164	5	-3
ERR713575	ERR047003	1204	1195	1204	9	0
ERR713575	ERR234103	1196	1186	1195	10	1
ERR713575	SRR6856051	1187	1178	1185	9	2
ERR713575	SRR6896581	1200	1191	1199	9	1
ERR713575	ERR233359	1139	1129	1146	10	-7
ERR713575	ERR403246	1146	1134	1144	12	2
ERR713575	ERR2704677	1161	1150	1161	11	0
ERR713575	SRR671797	1144	1136	1146	8	-2
ERR713575	SRR671813	1156	1146	1159	10	-3
ERR713575	ERR067689	1199	1186	1193	13	6
ERR713575	ERR270769	1197	1187	1194	10	3
ERR713575	SRR6485161	1205	1195	1202	10	3
ERR713575	SRR6832560	1210	1199	1206	11	4
ERR713575	SRR6832664	1195	1183	1190	12	5
ERR713575	ERR234133	1175	1162	1170	13	5
ERR713575	ERR234138	1174	1164	1174	10	0
ERR713575	ERR270774	1171	1160	1165	11	6
ERR713575	SRR6485119	1180	1171	1182	9	-2
ERR713575	SRR6797831	1164	1153	1160	11	4
ERR713575	ERR181696	1162	1151	1158	11	4
ERR713575	ERR275215	1164	1154	1161	10	3
ERR713575	SRR671727	1186	1176	1185	10	1
ERR713575	SRR671754	1180	1169	1177	11	3
ERR713575	SRR671770	1178	1168	1176	10	2
ERR713575	ERR114485	1192	1181	1188	11	4
ERR713575	ERR234110	1196	1185	1195	11	1
ERR713575	ERR270637	1198	1188	1196	10	2
ERR713575	ERR386881	1190	1180	1187	10	3
ERR713575	SRR6981911	1196	1187	1197	9	-1
ERR713575	ERR234193	1198	1189	1197	9	1
ERR713575	ERR234210	1205	1195	1203	10	2
ERR713575	ERR234250	1203	1193	1200	10	3
ERR713575	SRR671793	1196	1187	1194	9	2
ERR713575	SRR6797319	1200	1190	1197	10	3
ERR713575	ERR233361	1201	1192	1209	9	-8
ERR713575	ERR234130	1196	1187	1194	9	2
ERR713575	SRR671761	1210	1199	1208	11	2
ERR713575	SRR671841	1188	1178	1194	10	-6
ERR713575	SRR6797788	1188	1178	1185	10	3
ERR713575	ERR234100	1232	1218	1227	14	5
ERR713575	ERR4195449	1190	1180	1188	10	2
ERR713575	SRR6650276	1197	1185	1193	12	4
ERR713575	SRR671784	1196	1186	1193	10	3
ERR713575	SRR671807	1198	1189	1195	9	3
ERR713575	ERR234213	1187	1178	1188	9	-1
ERR713575	ERR234263	1190	1181	1188	9	2
ERR713575	ERR4195394	1189	1181	1188	8	1
ERR713575	SRR6797789	1194	1183	1190	11	4
ERR713575	ERR234584	1198	1187	1194	11	4
ERR713575	SRR6785347	1201	1191	1199	10	2
ERR713575	SRR6831902	1198	1187	1194	11	4
ERR713575	SRR6832440	1201	1192	1199	9	2
ERR713575	ERR233363	1183	1177	1187	6	-4
ERR713575	ERR234155	1207	1194	1198	13	9
ERR713575	ERR234194	1228	1218	1222	10	6
ERR713575	ERR270634	1204	1195	1200	9	4
ERR713575	ERR3183990	1182	1174	1178	8	4
ERR713575	ERR047001	1210	1199	1205	11	5
ERR713575	ERR212113	1209	1196	1201	13	8
ERR713575	SRR6964564	1204	1191	1195	13	9
ERR713575	SRR6964611	1201	1190	1198	11	3
ERR713575	ERR181929	1210	1203	1208	7	2
ERR713575	ERR234197	1198	1188	1192	10	6
ERR713575	SRR6650287	1220	1205	1211	15	9
ERR713575	SRR6797277	1214	1202	1208	12	6
ERR713575	SRR6896175	1213	1208	1217	5	-4
ERR713575	ERR234266	1200	1190	1196	10	4
ERR713575	ERR270648	1184	1178	1183	6	1
ERR713575	ERR278576	1214	1206	1213	8	1
ERR713575	ERR330735	1196	1189	1202	7	-6
ERR713575	SRR6650400	1192	1183	1189	9	3
ERR713575	ERR233364	1181	1175	1185	6	-4
ERR713575	ERR234191	1195	1189	1194	6	1
ERR713575	SRR6650151	1202	1193	1198	9	4
ERR713575	SRR6797422	1203	1189	1193	14	10
ERR713575	SRR6855810	1213	1201	1206	12	7
ERR2659157	SRR3500411	626	618	620	8	6
ERR2659157	ERR970409	487	485	486	2	1
ERR2659157	SRR6875521	794	781	782	13	12
ERR2659157	SRR7693584	789	777	777	12	12
ERR2659157	ERR2659163	741	730	730	11	11
ERR2659157	ERR2659168	723	711	712	12	11
ERR2659157	SRR1238557	686	674	707	12	-21
ERR2659157	SRR1238558	754	744	772	10	-18
ERR2659157	SRR1239337	788	779	777	9	11
ERR2659157	SRR1239338	798	786	787	12	11
ERR2659157	SRR1239339	792	780	780	12	12
ERR2659157	SRR3647357	747	736	736	11	11
ERR2659157	ERR015582	1013	1002	1006	11	7
ERR2659157	ERR234675	1015	1004	1005	11	10
ERR2659157	ERR234676	1014	1003	1006	11	8
ERR2659157	ERR234682	1019	1005	1006	14	13
ERR2659157	SRR2100577	1021	1009	1010	12	11
ERR2659157	SRR2101161	1018	1004	1008	14	10
ERR2659157	SRR2101222	1025	1015	1014	10	11
ERR2659157	SRR2101291	1019	1009	1010	10	9
ERR2659157	SRR5642711	1018	1008	1009	10	9
ERR2659157	SRR5642712	1019	1008	1009	11	10
ERR2659157	SRR5642713	1032	1019	1021	13	11
ERR2659157	SRR5642714	1034	1022	1023	12	11
ERR2659157	SRR5642715	1022	1011	1012	11	10
ERR2659157	SRR5642716	1020	1009	1010	11	10
ERR2659157	SRR5642717	1015	1004	1005	11	10
ERR2659157	SRR5642718	1025	1013	1015	12	10
ERR2659157	SRR6797355	1029	1020	1022	9	7
ERR2659157	SRR7983754	870	857	863	13	7
ERR2659157	ERR3825346	845	833	838	12	7
ERR2659157	ERR161044	854	840	847	14	7
ERR2659157	ERR212091	849	836	845	13	4
ERR2659157	ERR841873	909	903	908	6	1
ERR2659157	ERR4195680	865	856	860	9	5
ERR2659157	SRR5216723	893	879	885	14	8
ERR2659157	SRR5216728	883	869	876	14	7
ERR2659157	SRR5216817	892	879	885	13	7
ERR2659157	SRR5216892	911	902	906	9	5
ERR2659157	SRR5216951	893	880	887	13	6
ERR2659157	SRR5216984	886	873	879	13	7
ERR2659157	ERR046918	965	959	965	6	0
ERR2659157	ERR234097	949	942	947	7	2
ERR2659157	ERR234113	975	968	974	7	1
ERR2659157	ERR234143	981	975	981	6	0
ERR2659157	ERR234144	978	972	982	6	-4
ERR2659157	ERR234145	926	921	935	5	-9
ERR2659157	ERR234146	982	975	980	7	2
ERR2659157	ERR234147	961	953	959	8	2
ERR2659157	ERR234149	975	968	974	7	1
ERR2659157	ERR234176	947	941	946	6	1
ERR2659157	ERR234199	961	953	958	8	3
ERR2659157	ERR234202	943	936	939	7	4
ERR2659157	ERR234204	981	973	976	8	5
ERR2659157	ERR234679	964	957	962	7	2
ERR2659157	ERR234680	939	935	939	4	0
ERR2659157	ERR2383618	942	936	939	6	3
ERR2659157	ERR2383619	984	977	982	7	2
ERR2659157	ERR2383620	976	967	974	9	2
ERR2659157	ERR2383621	967	958	963	9	4
ERR2659157	ERR2383622	942	938	940	4	2
ERR2659157	ERR2383623	972	962	966	10	6
ERR2659157	ERR2383624	952	942	945	10	7
ERR2659157	ERR2383625	979	972	977	7	2
ERR2659157	ERR2383627	962	954	957	8	5
ERR2659157	ERR2704808	973	967	973	6	0
ERR2659157	ERR2704809	981	972	977	9	4
ERR2659157	ERR2704810	1001	991	996	10	5
ERR2659157	ERR2704812	964	956	965	8	-1
ERR2659157	ERR294242	958	951	956	7	2
ERR2659157	ERR294243	973	962	967	11	6
ERR2659157	ERR294244	950	943	948	7	2
ERR2659157	ERR294249	966	957	962	9	4
ERR2659157	ERR386988	965	957	963	8	2
ERR2659157	ERR3183992	963	956	962	7	1
ERR2659157	ERR2704686	980	974	979	6	1
ERR2659157	ERR233362	777	765	771	12	6
ERR2659157	ERR233366	792	783	787	9	5
ERR2659157	ERR234148	786	778	778	8	8
ERR2659157	ERR234150	798	787	788	11	10
ERR2659157	ERR234184	796	784	785	12	11
ERR2659157	ERR234186	793	783	782	10	11
ERR2659157	ERR234255	763	753	752	10	11
ERR2659157	ERR234257	809	800	799	9	10
ERR2659157	ERR234261	766	758	759	8	7
ERR2659157	ERR2383628	790	777	776	13	14
ERR2659157	ERR2704811	792	781	780	11	12
ERR2659157	ERR270805	803	795	794	8	9
ERR2659157	ERR386859	776	765	769	11	7
ERR2659157	ERR387038	725	715	715	10	10
ERR2659157	ERR4195221	800	789	787	11	13
ERR2659157	ERR4195628	799	788	787	11	12
ERR2659157	ERR2704681	785	777	775	8	10
ERR2659157	ERR3183991	786	775	774	11	12
ERR2659157	ERR2704688	772	766	764	6	8
ERR2659157	ERR181314	708	700	699	8	9
ERR2659157	ERR181315	718	711	712	7	6
ERR2659157	ERR4192384	722	714	714	8	8
ERR2659157	ERR4162024	706	699	696	7	10
ERR2659157	ERR1200603	1078	1066	1077	12	1
ERR2659157	ERR1200635	1066	1055	1065	11	1
ERR2659157	ERR1200640	1089	1078	1088	11	1
ERR2659157	ERR181435	1072	1059	1063	13	9
ERR2659157	ERR756347	1080	1067	1074	13	6
ERR2659157	ERR756348	1079	1067	1074	12	5
ERR2659157	ERR756346	1062	1050	1057	12	5
ERR2659157	ERR756344	1073	1061	1068	12	5
ERR2659157	ERR756345	1085	1073	1080	12	5
ERR2659157	ERR1200602	1091	1078	1089	13	2
ERR2659157	ERR1200604	1080	1068	1079	12	1
ERR2659157	ERR1200606	1090	1078	1091	12	-1
ERR2659157	ERR1200612	1082	1072	1084	10	-2
ERR2659157	ERR1200613	1074	1063	1073	11	1
ERR2659157	ERR1200623	1086	1073	1083	13	3
ERR2659157	ERR1200624	1073	1061	1071	12	2
ERR2659157	ERR1200633	1071	1059	1070	12	1
ERR2659157	ERR1200636	1073	1058	1067	15	6
ERR2659157	ERR1200639	1070	1058	1069	12	1
ERR2659157	ERR233346	1078	1066	1077	12	1
ERR2659157	ERR233354	1066	1055	1065	11	1
ERR2659157	ERR233355	1089	1078	1088	11	1
ERR2659157	ERR133829	1001	991	992	10	9
ERR2659157	SRR6785504	987	974	976	13	11
ERR2659157	SRR6797722	988	979	979	9	9
ERR2659157	SRR6832376	1001	990	992	11	9
ERR2659157	ERR126619	981	967	966	14	15
ERR2659157	ERR176728	972	959	958	13	14
ERR2659157	ERR234268	963	948	952	15	11
ERR2659157	SRR6982331	973	961	960	12	13
ERR2659157	SRR6982359	960	947	949	13	11
ERR2659157	ERR1465753	957	945	947	12	10
ERR2659157	ERR270653	965	953	955	12	10
ERR2659157	ERR4195754	950	940	943	10	7
ERR2659157	SRR6785332	951	940	942	11	9
ERR2659157	SRR6982487	953	943	945	10	8
ERR2659157	ERR234198	987	972	973	15	14
ERR2659157	ERR4195507	981	971	972	10	9
ERR2659157	ERR4195357	993	983	985	10	8
ERR2659157	ERR108508	982	974	975	8	7
ERR2659157	ERR133830	994	983	985	11	9
ERR2659157	ERR1465902	996	987	986	9	10
ERR2659157	SRR6797332	988	978	974	10	14
ERR2659157	SRR6982202	952	946	950	6	2
ERR2659157	ERR144605	962	947	948	15	14
ERR2659157	ERR403243	972	958	959	14	13
ERR2659157	ERR4195420	968	957	958	11	10
ERR2659157	ERR4195302	974	962	963	12	11
ERR2659157	SRR6484859	972	962	963	10	9
ERR2659157	ERR038267	956	946	950	10	6
ERR2659157	ERR114501	957	945	946	12	11
ERR2659157	ERR181975	948	936	939	12	9
ERR2659157	SRR6484841	964	953	954	11	10
ERR2659157	SRR6964501	965	954	955	11	10
ERR2659157	ERR1193798	971	959	959	12	12
ERR2659157	ERR1193803	983	972	974	11	9
ERR2659157	ERR4195370	984	972	974	12	10
ERR2659157	ERR1193691	974	964	965	10	9
ERR2659157	ERR1193793	973	965	965	8	8
ERR2659157	ERR1193806	986	977	978	9	8
ERR2659157	ERR4195820	1000	985	986	15	14
ERR2659157	ERR4195271	981	972	976	9	5
ERR2659157	ERR4195225	972	964	965	8	7
ERR2659157	ERR4195465	975	966	968	9	7
ERR2659157	SRR6855773	974	965	967	9	7
ERR2659157	SRR6856038	971	961	965	10	6
ERR2659157	SRR6856085	969	964	967	5	2
ERR2659157	ERR1193769	984	976	978	8	6
ERR2659157	SRR6484867	996	987	991	9	5
ERR2659157	SRR6785282	1003	994	995	9	8
ERR2659157	SRR6832170	993	982	983	11	10
ERR2659157	SRR6832215	991	982	983	9	8
ERR2659157	ERR117450	990	980	982	10	8
ERR2659157	ERR161163	989	980	982	9	7
ERR2659157	ERR181839	996	983	984	13	12
ERR2659157	ERR278542	996	987	989	9	7
ERR2659157	ERR4195708	1005	996	998	9	7
ERR2659157	ERR351925	963	955	955	8	8
ERR2659157	ERR403402	964	953	953	11	11
ERR2659157	SRR6650429	961	950	950	11	11
ERR2659157	ERR386984	978	966	968	12	10
ERR2659157	SRR6856113	977	968	971	9	6
ERR2659157	SRR6896274	985	975	979	10	6
ERR2659157	SRR6896317	962	953	955	9	7
ERR2659157	SRR6981960	969	960	964	9	5
ERR2659157	ERR234152	981	969	974	12	7
ERR2659157	SRR671764	980	966	966	14	14
ERR2659157	SRR671831	955	943	942	12	13
ERR2659157	SRR671835	966	953	955	13	11
ERR2659157	SRR671862	976	965	972	11	4
ERR2659157	ERR330654	984	977	978	7	6
ERR2659157	ERR4195751	976	970	971	6	5
ERR2659157	SRR6484876	998	991	992	7	6
ERR2659157	SRR671750	1001	992	994	9	7
ERR2659157	SRR671766	974	965	967	9	7
ERR2659157	ERR1200611	949	941	949	8	0
ERR2659157	ERR1200621	954	943	952	11	2
ERR2659157	ERR176661	1011	999	1004	12	7
ERR2659157	ERR233348	953	945	956	8	-3
ERR2659157	ERR270639	967	960	959	7	8
ERR2659157	ERR1199065	942	931	940	11	2
ERR2659157	ERR1199080	944	935	944	9	0
ERR2659157	ERR1199123	958	945	946	13	12
ERR2659157	ERR1199152	949	939	940	10	9
ERR2659157	ERR164006	963	951	952	12	11
ERR2659157	ERR046996	955	946	950	9	5
ERR2659157	ERR234200	966	956	958	10	8
ERR2659157	ERR278537	966	956	957	10	9
ERR2659157	ERR4195491	969	964	965	5	4
ERR2659157	ERR4195277	976	968	970	8	6
ERR2659157	ERR1200659	999	989	1001	10	-2
ERR2659157	ERR270741	1008	996	1002	12	6
ERR2659157	ERR278553	1018	1007	1012	11	6
ERR2659157	SRR6964550	1012	999	1005	13	7
ERR2659157	SRR6964568	1002	987	993	15	9
ERR2659157	ERR161065	1015	1003	1009	12	6
ERR2659157	ERR176600	1007	994	999	13	8
ERR2659157	ERR221591	1025	1012	1017	13	8
ERR2659157	ERR351845	1032	1020	1025	12	7
ERR2659157	SRR6797427	1033	1020	1026	13	7
ERR2659157	ERR114494	1020	1009	1014	11	6
ERR2659157	ERR270706	1011	996	1001	15	10
ERR2659157	ERR4195697	1026	1013	1017	13	9
ERR2659157	SRR6797276	1005	993	999	12	6
ERR2659157	SRR6797316	1000	989	994	11	6
ERR2659157	ERR234216	996	986	994	10	2
ERR2659157	ERR234248	996	987	996	9	0
ERR2659157	ERR234252	997	990	997	7	0
ERR2659157	ERR553373	1003	994	1002	9	1
ERR2659157	ERR2704676	975	969	977	6	-2
ERR2659157	ERR047003	1018	1006	1015	12	3
ERR2659157	ERR234103	1010	997	1006	13	4
ERR2659157	SRR6856051	1001	989	996	12	5
ERR2659157	SRR6896581	1012	1002	1010	10	2
ERR2659157	ERR233359	951	938	955	13	-4
ERR2659157	ERR403246	960	945	955	15	5
ERR2659157	ERR2704677	974	961	972	13	2
ERR2659157	SRR671797	958	947	957	11	1
ERR2659157	SRR671813	970	957	970	13	0
ERR2659157	ERR067689	1012	996	1003	16	9
ERR2659157	ERR270769	1011	998	1005	13	6
ERR2659157	SRR6485161	1018	1006	1013	12	5
ERR2659157	SRR6832560	1024	1010	1017	14	7
ERR2659157	SRR6832664	1008	994	1001	14	7
ERR2659157	ERR234133	989	973	981	16	8
ERR2659157	ERR234138	988	975	985	13	3
ERR2659157	ERR270774	985	971	976	14	9
ERR2659157	SRR6485119	996	984	995	12	1
ERR2659157	SRR6797831	978	964	971	14	7
ERR2659157	ERR181696	976	962	969	14	7
ERR2659157	ERR275215	978	965	972	13	6
ERR2659157	SRR671727	1000	987	996	13	4
ERR2659157	SRR671754	994	980	988	14	6
ERR2659157	SRR671770	992	979	987	13	5
ERR2659157	ERR114485	1006	992	999	14	7
ERR2659157	ERR234110	1010	996	1006	14	4
ERR2659157	ERR270637	1012	999	1007	13	5
ERR2659157	ERR386881	1004	991	998	13	6
ERR2659157	SRR6981911	1010	998	1008	12	2
ERR2659157	ERR234193	1012	1000	1008	12	4
ERR2659157	ERR234210	1019	1006	1014	13	5
ERR2659157	ERR234250	1017	1004	1011	13	6
ERR2659157	SRR671793	1010	998	1005	12	5
ERR2659157	SRR6797319	1014	1001	1008	13	6
ERR2659157	ERR233361	1012	1000	1017	12	-5
ERR2659157	ERR234130	1009	997	1004	12	5
ERR2659157	SRR671761	1023	1009	1018	14	5
ERR2659157	SRR671841	999	986	1002	13	-3
ERR2659157	SRR6797788	1001	988	995	13	6
ERR2659157	ERR234100	1046	1029	1038	17	8
ERR2659157	ERR4195449	1004	991	999	13	5
ERR2659157	SRR6650276	1011	996	1004	15	7
ERR2659157	SRR671784	1009	996	1003	13	6
ERR2659157	SRR671807	1012	1000	1006	12	6
ERR2659157	ERR234213	1001	989	999	12	2
ERR2659157	ERR234263	1004	992	999	12	5
ERR2659157	ERR4195394	1003	992	999	11	4
ERR2659157	SRR6797789	1008	994	1001	14	7
ERR2659157	ERR234584	1013	999	1006	14	7
ERR2659157	SRR6785347	1016	1003	1011	13	5
ERR2659157	SRR6831902	1013	999	1006	14	7
ERR2659157	SRR6832440	1016	1004	1011	12	5
ERR2659157	ERR233363	995	988	998	7	-3
ERR2659157	ERR234155	1019	1005	1009	14	10
ERR2659157	ERR234194	1040	1029	1033	11	7
ERR2659157	ERR270634	1016	1006	1011	10	5
ERR2659157	ERR3183990	994	985	989	9	5
ERR2659157	ERR047001	1023	1011	1017	12	6
ERR2659157	ERR212113	1021	1007	1012	14	9
ERR2659157	SRR6964564	1017	1003	1007	14	10
ERR2659157	SRR6964611	1013	1001	1009	12	4
ERR2659157	ERR181929	1022	1014	1019	8	3
ERR2659157	ERR234197	1010	999	1003	11	7
ERR2659157	SRR6650287	1033	1017	1023	16	10
ERR2659157	SRR6797277	1028	1013	1019	15	9
ERR2659157	SRR6896175	1027	1021	1030	6	-3
ERR2659157	ERR234266	1011	1001	1007	10	4
ERR2659157	ERR270648	996	989	994	7	2
ERR2659157	ERR278576	1026	1017	1024	9	2
ERR2659157	ERR330735	1009	1001	1014	8	-5
ERR2659157	SRR6650400	1007	997	1003	10	4
ERR2659157	ERR233364	993	986	996	7	-3
ERR2659157	ERR234191	1008	1001	1006	7	2
ERR2659157	SRR6650151	1016	1006	1011	10	5
ERR2659157	SRR6797422	1015	1000	1004	15	11
ERR2659157	SRR6855810	1024	1012	1017	12	7
SRR3500411	ERR970409	699	689	696	10	3
SRR3500411	SRR6875521	816	801	806	15	10
SRR3500411	SRR7693584	811	797	801	14	10
SRR3500411	ERR2659163	763	750	754	13	9
SRR3500411	ERR2659168	745	731	736	14	9
SRR3500411	SRR1238557	707	695	730	12	-23
SRR3500411	SRR1238558	777	765	795	12	-18
SRR3500411	SRR1239337	810	797	799	13	11
SRR3500411	SRR1239338	820	806	811	14	9
SRR3500411	SRR1239339	814	800	804	14	10
SRR3500411	SRR3647357	770	755	757	15	13
SRR3500411	ERR015582	1034	1023	1029	11	5
SRR3500411	ERR234675	1036	1025	1030	11	6
SRR3500411	ERR234676	1035	1024	1031	11	4
SRR3500411	ERR234682	1040	1026	1031	14	9
SRR3500411	SRR2100577	1041	1026	1031	15	10
SRR3500411	SRR2101161	1038	1024	1032	14	6
SRR3500411	SRR2101222	1046	1034	1037	12	9
SRR3500411	SRR2101291	1039	1027	1032	12	7
SRR3500411	SRR5642711	1037	1026	1031	11	6
SRR3500411	SRR5642712	1039	1028	1033	11	6
SRR3500411	SRR5642713	1052	1039	1045	13	7
SRR3500411	SRR5642714	1054	1042	1047	12	7
SRR3500411	SRR5642715	1040	1027	1032	13	8
SRR3500411	SRR5642716	1040	1029	1034	11	6
SRR3500411	SRR5642717	1032	1020	1025	12	7
SRR3500411	SRR5642718	1045	1033	1039	12	6
SRR3500411	SRR6797355	1050	1041	1047	9	3
SRR3500411	SRR7983754	890	877	887	13	3
SRR3500411	ERR3825346	865	851	860	14	5
SRR3500411	ERR161044	874	860	871	14	3
SRR3500411	ERR212091	869	856	869	13	0
SRR3500411	ERR841873	930	924	933	6	-3
SRR3500411	ERR4195680	885	876	884	9	1
SRR3500411	SRR5216723	912	898	908	14	4
SRR3500411	SRR5216728	901	887	898	14	3
SRR3500411	SRR5216817	910	897	907	13	3
SRR3500411	SRR5216892	931	922	930	9	1
SRR3500411	SRR5216951	911	896	907	15	4
SRR3500411	SRR5216984	904	889	899	15	5
SRR3500411	ERR046918	988	980	990	8	-2
SRR3500411	ERR234097	972	963	972	9	0
SRR3500411	ERR234113	998	989	999	9	-1
SRR3500411	ERR234143	1004	996	1006	8	-2
SRR3500411	ERR234144	1001	993	1007	8	-6
SRR3500411	ERR234145	949	942	958	7	-9
SRR3500411	ERR234146	1005	996	1005	9	0
SRR3500411	ERR234147	984	974	984	10	0
SRR3500411	ERR234149	998	989	999	9	-1
SRR3500411	ERR234176	970	962	971	8	-1
SRR3500411	ERR234199	984	974	983	10	1
SRR3500411	ERR234202	966	957	964	9	2
SRR3500411	ERR234204	1004	994	1001	10	3
SRR3500411	ERR234679	987	978	987	9	0
SRR3500411	ERR234680	962	956	964	6	-2
SRR3500411	ERR2383618	965	959	966	6	-1
SRR3500411	ERR2383619	1007	998	1007	9	0
SRR3500411	ERR2383620	999	988	999	11	0
SRR3500411	ERR2383621	990	979	988	11	2
SRR3500411	ERR2383622	965	957	963	8	2
SRR3500411	ERR2383623	995	981	989	14	6
SRR3500411	ERR2383624	975	961	968	14	7
SRR3500411	ERR2383625	1002	991	1000	11	2
SRR3500411	ERR2383627	985	973	980	12	5
SRR3500411	ERR2704808	996	988	998	8	-2
SRR3500411	ERR2704809	1004	993	1002	11	2
SRR3500411	ERR2704810	1024	1012	1021	12	3
SRR3500411	ERR2704812	987	977	990	10	-3
SRR3500411	ERR294242	981	972	981	9	0
SRR3500411	ERR294243	996	983	992	13	4
SRR3500411	ERR294244	973	964	973	9	0
SRR3500411	ERR294249	989	978	987	11	2
SRR3500411	ERR386988	988	978	988	10	0
SRR3500411	ERR3183992	984	977	985	7	-1
SRR3500411	ERR2704686	1003	993	1002	10	1
SRR3500411	ERR233362	797	786	794	11	3
SRR3500411	ERR233366	813	804	810	9	3
SRR3500411	ERR234148	809	799	803	10	6
SRR3500411	ERR234150	819	806	809	13	10
SRR3500411	ERR234184	818	804	809	14	9
SRR3500411	ERR234186	816	804	807	12	9
SRR3500411	ERR234255	786	774	777	12	9
SRR3500411	ERR234257	831	820	823	11	8
SRR3500411	ERR234261	789	779	784	10	5
SRR3500411	ERR2383628	811	797	800	14	11
SRR3500411	ERR2704811	814	801	804	13	10
SRR3500411	ERR270805	826	816	819	10	7
SRR3500411	ERR386859	799	786	794	13	5
SRR3500411	ERR387038	745	735	739	10	6
SRR3500411	ERR4195221	820	809	811	11	9
SRR3500411	ERR4195628	821	806	809	15	12
SRR3500411	ERR2704681	808	796	799	12	9
SRR3500411	ERR3183991	809	796	799	13	10
SRR3500411	ERR2704688	794	784	786	10	8
SRR3500411	ERR181314	731	721	724	10	7
SRR3500411	ERR181315	741	732	735	9	6
SRR3500411	ERR4192384	745	735	739	10	6
SRR3500411	ERR4162024	729	718	719	11	10
SRR3500411	ERR1200603	1099	1087	1100	12	-1
SRR3500411	ERR1200635	1087	1076	1088	11	-1
SRR3500411	ERR1200640	1110	1099	1111	11	-1
SRR3500411	ERR181435	1093	1080	1088	13	5
SRR3500411	ERR756347	1101	1088	1097	13	4
SRR3500411	ERR756348	1100	1088	1097	12	3
SRR3500411	ERR756346	1083	1071	1080	12	3
SRR3500411	ERR756344	1094	1082	1091	12	3
SRR3500411	ERR756345	1106	1094	1103	12	3
SRR3500411	ERR1200602	1112	1099	1112	13	0
SRR3500411	ERR1200604	1101	1089	1102	12	-1
SRR3500411	ERR1200606	1111	1099	1114	12	-3
SRR3500411	ERR1200612	1103	1093	1107	10	-4
SRR3500411	ERR1200613	1095	1084	1096	11	-1
SRR3500411	ERR1200623	1107	1094	1106	13	1
SRR3500411	ERR1200624	1094	1082	1094	12	0
SRR3500411	ERR1200633	1092	1080	1093	12	-1
SRR3500411	ERR1200636	1094	1079	1090	15	4
SRR3500411	ERR1200639	1091	1079	1092	12	-1
SRR3500411	ERR233346	1099	1087	1100	12	-1
SRR3500411	ERR233354	1087	1076	1088	11	-1
SRR3500411	ERR233355	1110	1099	1111	11	-1
SRR3500411	ERR133829	1022	1012	1015	10	7
SRR3500411	SRR6785504	1009	995	997	14	12
SRR3500411	SRR6797722	1009	1000	1002	9	7
SRR3500411	SRR6832376	1021	1012	1016	9	5
SRR3500411	ERR126619	1002	988	989	14	13
SRR3500411	ERR176728	993	980	981	13	12
SRR3500411	ERR234268	984	969	975	15	9
SRR3500411	SRR6982331	994	980	981	14	13
SRR3500411	SRR6982359	981	966	970	15	11
SRR3500411	ERR1465753	978	966	970	12	8
SRR3500411	ERR270653	986	972	976	14	10
SRR3500411	ERR4195754	969	959	964	10	5
SRR3500411	SRR6785332	972	959	963	13	9
SRR3500411	SRR6982487	974	962	966	12	8
SRR3500411	ERR234198	1008	993	996	15	12
SRR3500411	ERR4195507	1002	990	993	12	9
SRR3500411	ERR4195357	1014	1002	1004	12	10
SRR3500411	ERR108508	1003	995	996	8	7
SRR3500411	ERR133830	1015	1004	1006	11	9
SRR3500411	ERR1465902	1019	1010	1009	9	10
SRR3500411	SRR6797332	1009	999	995	10	14
SRR3500411	SRR6982202	972	965	969	7	3
SRR3500411	ERR144605	983	968	971	15	12
SRR3500411	ERR403243	993	979	982	14	11
SRR3500411	ERR4195420	989	976	979	13	10
SRR3500411	ERR4195302	995	981	984	14	11
SRR3500411	SRR6484859	993	981	984	12	9
SRR3500411	ERR038267	977	967	973	10	4
SRR3500411	ERR114501	978	966	969	12	9
SRR3500411	ERR181975	969	957	962	12	7
SRR3500411	SRR6484841	985	972	975	13	10
SRR3500411	SRR6964501	986	975	978	11	8
SRR3500411	ERR1193798	992	980	982	12	10
SRR3500411	ERR1193803	1004	993	997	11	7
SRR3500411	ERR4195370	1005	991	995	14	10
SRR3500411	ERR1193691	995	983	986	12	9
SRR3500411	ERR1193793	993	983	985	10	8
SRR3500411	ERR1193806	1007	998	1001	9	6
SRR3500411	ERR4195820	1021	1004	1007	17	14
SRR3500411	ERR4195271	1004	991	997	13	7
SRR3500411	ERR4195225	993	983	986	10	7
SRR3500411	ERR4195465	996	985	989	11	7
SRR3500411	SRR6855773	995	984	988	11	7
SRR3500411	SRR6856038	992	980	986	12	6
SRR3500411	SRR6856085	990	983	988	7	2
SRR3500411	ERR1193769	1005	997	1001	8	4
SRR3500411	SRR6484867	1019	1008	1014	11	5
SRR3500411	SRR6785282	1026	1015	1018	11	8
SRR3500411	SRR6832170	1016	1005	1008	11	8
SRR3500411	SRR6832215	1014	1005	1008	9	6
SRR3500411	ERR117450	1011	1001	1005	10	6
SRR3500411	ERR161163	1010	1001	1005	9	5
SRR3500411	ERR181839	1017	1004	1007	13	10
SRR3500411	ERR278542	1016	1007	1011	9	5
SRR3500411	ERR4195708	1026	1015	1019	11	7
SRR3500411	ERR351925	984	974	976	10	8
SRR3500411	ERR403402	985	974	976	11	9
SRR3500411	SRR6650429	982	971	973	11	9
SRR3500411	ERR386984	1001	989	993	12	8
SRR3500411	SRR6856113	998	989	994	9	4
SRR3500411	SRR6896274	1006	996	1000	10	6
SRR3500411	SRR6896317	983	974	978	9	5
SRR3500411	SRR6981960	990	981	985	9	5
SRR3500411	ERR234152	1002	988	995	14	7
SRR3500411	SRR671764	1001	987	989	14	12
SRR3500411	SRR671831	976	964	965	12	11
SRR3500411	SRR671835	987	974	978	13	9
SRR3500411	SRR671862	997	986	995	11	2
SRR3500411	ERR330654	1004	997	1000	7	4
SRR3500411	ERR4195751	996	988	989	8	7
SRR3500411	SRR6484876	1018	1009	1012	9	6
SRR3500411	SRR671750	1021	1012	1016	9	5
SRR3500411	SRR671766	994	987	989	7	5
SRR3500411	ERR1200611	970	962	970	8	0
SRR3500411	ERR1200621	975	964	973	11	2
SRR3500411	ERR176661	1031	1019	1028	12	3
SRR3500411	ERR233348	974	966	977	8	-3
SRR3500411	ERR270639	988	979	980	9	8
SRR3500411	ERR1199065	963	952	961	11	2
SRR3500411	ERR1199080	965	956	965	9	0
SRR3500411	ERR1199123	979	966	969	13	10
SRR3500411	ERR1199152	970	960	963	10	7
SRR3500411	ERR164006	984	972	975	12	9
SRR3500411	ERR046996	976	967	973	9	3
SRR3500411	ERR234200	987	977	981	10	6
SRR3500411	ERR278537	987	977	980	10	7
SRR3500411	ERR4195491	990	983	986	7	4
SRR3500411	ERR4195277	997	987	991	10	6
SRR3500411	ERR1200659	1020	1010	1022	10	-2
SRR3500411	ERR270741	1029	1015	1021	14	8
SRR3500411	ERR278553	1039	1026	1033	13	6
SRR3500411	SRR6964550	1033	1020	1028	13	5
SRR3500411	SRR6964568	1023	1008	1016	15	7
SRR3500411	ERR161065	1036	1024	1032	12	4
SRR3500411	ERR176600	1028	1015	1022	13	6
SRR3500411	ERR221591	1046	1033	1040	13	6
SRR3500411	ERR351845	1053	1041	1048	12	5
SRR3500411	SRR6797427	1054	1041	1049	13	5
SRR3500411	ERR114494	1041	1028	1035	13	6
SRR3500411	ERR270706	1032	1017	1024	15	8
SRR3500411	ERR4195697	1045	1032	1038	13	7
SRR3500411	SRR6797276	1026	1014	1020	12	6
SRR3500411	SRR6797316	1021	1010	1017	11	4
SRR3500411	ERR234216	1017	1007	1017	10	0
SRR3500411	ERR234248	1017	1008	1019	9	-2
SRR3500411	ERR234252	1018	1011	1020	7	-2
SRR3500411	ERR553373	1024	1015	1025	9	-1
SRR3500411	ERR2704676	994	986	996	8	-2
SRR3500411	ERR047003	1039	1029	1038	10	1
SRR3500411	ERR234103	1031	1020	1029	11	2
SRR3500411	SRR6856051	1020	1010	1019	10	1
SRR3500411	SRR6896581	1031	1023	1031	8	0
SRR3500411	ERR233359	972	961	978	11	-6
SRR3500411	ERR403246	981	968	980	13	1
SRR3500411	ERR2704677	995	984	995	11	0
SRR3500411	SRR671797	979	968	980	11	-1
SRR3500411	SRR671813	991	980	995	11	-4
SRR3500411	ERR067689	1034	1020	1029	14	5
SRR3500411	ERR270769	1032	1019	1028	13	4
SRR3500411	SRR6485161	1039	1027	1036	12	3
SRR3500411	SRR6832560	1045	1033	1042	12	3
SRR3500411	SRR6832664	1029	1017	1026	12	3
SRR3500411	ERR234133	1010	996	1006	14	4
SRR3500411	ERR234138	1009	998	1008	11	1
SRR3500411	ERR270774	1006	994	1001	12	5
SRR3500411	SRR6485119	1017	1005	1016	12	1
SRR3500411	SRR6797831	999	987	996	12	3
SRR3500411	ERR181696	997	985	994	12	3
SRR3500411	ERR275215	999	986	995	13	4
SRR3500411	SRR671727	1021	1010	1019	11	2
SRR3500411	SRR671754	1015	1003	1013	12	2
SRR3500411	SRR671770	1013	1002	1012	11	1
SRR3500411	ERR114485	1027	1015	1024	12	3
SRR3500411	ERR234110	1031	1019	1029	12	2
SRR3500411	ERR270637	1033	1022	1032	11	1
SRR3500411	ERR386881	1025	1014	1023	11	2
SRR3500411	SRR6981911	1029	1019	1029	10	0
SRR3500411	ERR234193	1033	1021	1031	12	2
SRR3500411	ERR234210	1040	1029	1039	11	1
SRR3500411	ERR234250	1038	1027	1036	11	2
SRR3500411	SRR671793	1031	1019	1028	12	3
SRR3500411	SRR6797319	1035	1024	1033	11	2
SRR3500411	ERR233361	1034	1024	1041	10	-7
SRR3500411	ERR234130	1031	1019	1028	12	3
SRR3500411	SRR671761	1045	1033	1042	12	3
SRR3500411	SRR671841	1021	1010	1028	11	-7
SRR3500411	SRR6797788	1023	1012	1021	11	2
SRR3500411	ERR234100	1067	1052	1061	15	6
SRR3500411	ERR4195449	1023	1012	1022	11	1
SRR3500411	SRR6650276	1032	1019	1027	13	5
SRR3500411	SRR671784	1031	1020	1029	11	2
SRR3500411	SRR671807	1033	1021	1029	12	4
SRR3500411	ERR234213	1022	1012	1024	10	-2
SRR3500411	ERR234263	1025	1015	1024	10	1
SRR3500411	ERR4195394	1022	1013	1022	9	0
SRR3500411	SRR6797789	1029	1017	1026	12	3
SRR3500411	ERR234584	1034	1022	1031	12	3
SRR3500411	SRR6785347	1037	1024	1032	13	5
SRR3500411	SRR6831902	1034	1022	1031	12	3
SRR3500411	SRR6832440	1037	1027	1036	10	1
SRR3500411	ERR233363	1016	1009	1021	7	-5
SRR3500411	ERR234155	1040	1026	1034	14	6
SRR3500411	ERR234194	1061	1050	1058	11	3
SRR3500411	ERR270634	1037	1027	1034	10	3
SRR3500411	ERR3183990	1015	1004	1012	11	3
SRR3500411	ERR047001	1043	1031	1039	12	4
SRR3500411	ERR212113	1041	1027	1036	14	5
SRR3500411	SRR6964564	1037	1023	1031	14	6
SRR3500411	SRR6964611	1033	1021	1033	12	0
SRR3500411	ERR181929	1043	1035	1044	8	-1
SRR3500411	ERR234197	1031	1020	1028	11	3
SRR3500411	SRR6650287	1054	1038	1046	16	8
SRR3500411	SRR6797277	1049	1036	1044	13	5
SRR3500411	SRR6896175	1046	1040	1053	6	-7
SRR3500411	ERR234266	1032	1022	1032	10	0
SRR3500411	ERR270648	1017	1010	1019	7	-2
SRR3500411	ERR278576	1047	1038	1049	9	-2
SRR3500411	ERR330735	1030	1022	1039	8	-9
SRR3500411	SRR6650400	1028	1018	1028	10	0
SRR3500411	ERR233364	1014	1007	1019	7	-5
SRR3500411	ERR234191	1029	1022	1031	7	-2
SRR3500411	SRR6650151	1037	1027	1036	10	1
SRR3500411	SRR6797422	1036	1021	1029	15	7
SRR3500411	SRR6855810	1044	1031	1040	13	4
ERR970409	SRR6875521	865	854	860	11	5
ERR970409	SRR7693584	860	850	855	10	5
ERR970409	ERR2659163	809	802	807	7	2
ERR970409	ERR2659168	791	783	787	8	4
ERR970409	SRR1238557	754	746	782	8	-28
ERR970409	SRR1238558	822	816	849	6	-27
ERR970409	SRR1239337	856	849	852	7	4
ERR970409	SRR1239338	866	858	864	8	2
ERR970409	SRR1239339	860	852	857	8	3
ERR970409	SRR3647357	815	806	811	9	4
ERR970409	ERR015582	1081	1074	1083	7	-2
ERR970409	ERR234675	1083	1076	1082	7	1
ERR970409	ERR234676	1082	1075	1083	7	-1
ERR970409	ERR234682	1087	1077	1083	10	4
ERR970409	SRR2100577	1090	1079	1085	11	5
ERR970409	SRR2101161	1087	1077	1086	10	1
ERR970409	SRR2101222	1093	1085	1089	8	4
ERR970409	SRR2101291	1088	1080	1086	8	2
ERR970409	SRR5642711	1088	1079	1085	9	3
ERR970409	SRR5642712	1089	1081	1087	8	2
ERR970409	SRR5642713	1100	1091	1098	9	2
ERR970409	SRR5642714	1103	1095	1101	8	2
ERR970409	SRR5642715	1092	1082	1088	10	4
ERR970409	SRR5642716	1089	1082	1088	7	1
ERR970409	SRR5642717	1084	1075	1081	9	3
ERR970409	SRR5642718	1094	1086	1093	8	1
ERR970409	SRR6797355	1095	1090	1097	5	-2
ERR970409	SRR7983754	935	926	937	9	-2
ERR970409	ERR3825346	913	903	913	10	0
ERR970409	ERR161044	923	913	925	10	-2
ERR970409	ERR212091	918	909	923	9	-5
ERR970409	ERR841873	977	975	985	2	-8
ERR970409	ERR4195680	933	928	937	5	-4
ERR970409	SRR5216723	959	949	960	10	-1
ERR970409	SRR5216728	951	941	953	10	-2
ERR970409	SRR5216817	960	951	962	9	-2
ERR970409	SRR5216892	980	975	984	5	-4
ERR970409	SRR5216951	961	950	962	11	-1
ERR970409	SRR5216984	954	943	954	11	0
ERR970409	ERR046918	1031	1027	1038	4	-7
ERR970409	ERR234097	1015	1010	1020	5	-5
ERR970409	ERR234113	1041	1036	1047	5	-6
ERR970409	ERR234143	1047	1043	1054	4	-7
ERR970409	ERR234144	1044	1040	1055	4	-11
ERR970409	ERR234145	992	989	1008	3	-16
ERR970409	ERR234146	1048	1043	1053	5	-5
ERR970409	ERR234147	1027	1021	1032	6	-5
ERR970409	ERR234149	1041	1036	1047	5	-6
ERR970409	ERR234176	1013	1009	1019	4	-6
ERR970409	ERR234199	1027	1021	1031	6	-4
ERR970409	ERR234202	1009	1004	1012	5	-3
ERR970409	ERR234204	1047	1041	1049	6	-2
ERR970409	ERR234679	1029	1024	1034	5	-5
ERR970409	ERR234680	1005	1003	1012	2	-7
ERR970409	ERR2383618	1008	1006	1014	2	-6
ERR970409	ERR2383619	1050	1045	1055	5	-5
ERR970409	ERR2383620	1042	1035	1047	7	-5
ERR970409	ERR2383621	1033	1026	1036	7	-3
ERR970409	ERR2383622	1008	1004	1011	4	-3
ERR970409	ERR2383623	1038	1028	1037	10	1
ERR970409	ERR2383624	1018	1008	1016	10	2
ERR970409	ERR2383625	1045	1038	1048	7	-3
ERR970409	ERR2383627	1028	1020	1028	8	0
ERR970409	ERR2704808	1039	1035	1046	4	-7
ERR970409	ERR2704809	1047	1040	1050	7	-3
ERR970409	ERR2704810	1067	1059	1069	8	-2
ERR970409	ERR2704812	1030	1024	1038	6	-8
ERR970409	ERR294242	1024	1019	1029	5	-5
ERR970409	ERR294243	1039	1030	1040	9	-1
ERR970409	ERR294244	1016	1011	1021	5	-5
ERR970409	ERR294249	1032	1025	1035	7	-3
ERR970409	ERR386988	1031	1025	1036	6	-5
ERR970409	ERR3183992	1029	1024	1035	5	-6
ERR970409	ERR2704686	1046	1040	1050	6	-4
ERR970409	ERR233362	844	836	847	8	-3
ERR970409	ERR233366	860	855	864	5	-4
ERR970409	ERR234148	854	850	855	4	-1
ERR970409	ERR234150	866	859	865	7	1
ERR970409	ERR234184	865	857	863	8	2
ERR970409	ERR234186	861	855	859	6	2
ERR970409	ERR234255	831	825	829	6	2
ERR970409	ERR234257	878	873	877	5	1
ERR970409	ERR234261	834	830	836	4	-2
ERR970409	ERR2383628	858	849	853	9	5
ERR970409	ERR2704811	860	853	857	7	3
ERR970409	ERR270805	871	867	871	4	0
ERR970409	ERR386859	844	837	846	7	-2
ERR970409	ERR387038	792	786	791	6	1
ERR970409	ERR4195221	869	862	865	7	4
ERR970409	ERR4195628	868	859	863	9	5
ERR970409	ERR2704681	853	847	850	6	3
ERR970409	ERR3183991	854	847	851	7	3
ERR970409	ERR2704688	841	837	840	4	1
ERR970409	ERR181314	776	772	776	4	0
ERR970409	ERR181315	786	783	789	3	-3
ERR970409	ERR4192384	790	786	791	4	-1
ERR970409	ERR4162024	774	769	771	5	3
ERR970409	ERR1200603	1143	1133	1149	10	-6
ERR970409	ERR1200635	1131	1122	1137	9	-6
ERR970409	ERR1200640	1154	1145	1160	9	-6
ERR970409	ERR181435	1137	1126	1135	11	2
ERR970409	ERR756347	1145	1134	1146	11	-1
ERR970409	ERR756348	1144	1134	1146	10	-2
ERR970409	ERR756346	1127	1117	1129	10	-2
ERR970409	ERR756344	1138	1128	1140	10	-2
ERR970409	ERR756345	1150	1140	1152	10	-2
ERR970409	ERR1200602	1156	1145	1161	11	-5
ERR970409	ERR1200604	1145	1135	1151	10	-6
ERR970409	ERR1200606	1155	1145	1163	10	-8
ERR970409	ERR1200612	1147	1139	1156	8	-9
ERR970409	ERR1200613	1139	1130	1145	9	-6
ERR970409	ERR1200623	1151	1140	1155	11	-4
ERR970409	ERR1200624	1138	1128	1143	10	-5
ERR970409	ERR1200633	1136	1126	1142	10	-6
ERR970409	ERR1200636	1138	1125	1139	13	-1
ERR970409	ERR1200639	1135	1125	1141	10	-6
ERR970409	ERR233346	1143	1133	1149	10	-6
ERR970409	ERR233354	1131	1122	1137	9	-6
ERR970409	ERR233355	1154	1145	1160	9	-6
ERR970409	ERR133829	1066	1058	1062	8	4
ERR970409	SRR6785504	1053	1041	1044	12	9
ERR970409	SRR6797722	1053	1046	1047	7	6
ERR970409	SRR6832376	1066	1059	1064	7	2
ERR970409	ERR126619	1046	1034	1036	12	10
ERR970409	ERR176728	1037	1026	1028	11	9
ERR970409	ERR234268	1028	1015	1022	13	6
ERR970409	SRR6982331	1038	1026	1028	12	10
ERR970409	SRR6982359	1025	1012	1017	13	8
ERR970409	ERR1465753	1022	1012	1017	10	5
ERR970409	ERR270653	1030	1018	1023	12	7
ERR970409	ERR4195754	1015	1005	1011	10	4
ERR970409	SRR6785332	1016	1005	1010	11	6
ERR970409	SRR6982487	1022	1008	1013	14	9
ERR970409	ERR234198	1052	1039	1043	13	9
ERR970409	ERR4195507	1046	1036	1040	10	6
ERR970409	ERR4195357	1058	1048	1053	10	5
ERR970409	ERR108508	1049	1041	1043	8	6
ERR970409	ERR133830	1059	1050	1053	9	6
ERR970409	ERR1465902	1061	1054	1054	7	7
ERR970409	SRR6797332	1053	1045	1042	8	11
ERR970409	SRR6982202	1017	1011	1016	6	1
ERR970409	ERR144605	1027	1014	1018	13	9
ERR970409	ERR403243	1037	1025	1029	12	8
ERR970409	ERR4195420	1033	1022	1026	11	7
ERR970409	ERR4195302	1039	1027	1031	12	8
ERR970409	SRR6484859	1037	1027	1031	10	6
ERR970409	ERR038267	1021	1013	1020	8	1
ERR970409	ERR114501	1022	1012	1016	10	6
ERR970409	ERR181975	1013	1003	1009	10	4
ERR970409	SRR6484841	1029	1018	1022	11	7
ERR970409	SRR6964501	1030	1021	1025	9	5
ERR970409	ERR1193798	1036	1026	1029	10	7
ERR970409	ERR1193803	1048	1039	1044	9	4
ERR970409	ERR4195370	1049	1037	1042	12	7
ERR970409	ERR1193691	1039	1029	1033	10	6
ERR970409	ERR1193793	1038	1030	1033	8	5
ERR970409	ERR1193806	1051	1044	1048	7	3
ERR970409	ERR4195820	1065	1050	1054	15	11
ERR970409	ERR4195271	1048	1037	1044	11	4
[truncated: 45,899 more rows]

## Sheet: Supplementary References
Supplementary References
Al Rashdi, A. S. A. al, Jadhav, B. L., Deshpande, T., & Deshpande, U. (2014). Whole-genome sequencing and annotation of a clinical isolate of Mycobacterium tuberculosis from Mumbai, India. Genome Announcements, 2(2). https://doi.org/10.1128/genomeA.00154-14.
Camus, J.-C., Pryor, M. J., Me, C., & Cole, S. T. (2002). Re-annotation of the genome sequence of Mycobacterium tuberculosis H37Rv. Microbiology, 148, 2967–2973.
Birren,B., Lander,E., Galagan,J., Devon,K., Nusbaum,C., Borowsky,M.L., Grabherr,M., Mauceli,E., Brockman,W., Young,S., LaButti,K., Pushparaj,V., Sykes,S., Baldwin,J., Fitzgerald,M., Bloom,T., Zimmer,A., Settipalli,S., Shea,T., Arachchi,H., Macdonald,P., Abouelleil,A., Lui,A., Priest,M., Berlin,A., Gearin,G., Brown,A., Aftuck,L., Bessette,D., Allen,N., Lubonja,R., Lokyitsang,T., Matthews,C., Dunba…
Chitale, P., Lemenze, A. D., Fogarty, E. C., Shah, A., Grady, C., Odom-Mabey, A. R., Johnson, W. E., Yang, J. H., Eren, A. M., Brosch, R., Kumar, P., & Alland, D. (2022). A comprehensive update to the Mycobacterium tuberculosis H37Rv reference genome. Nature Communications, 13(1). https://doi.org/10.1038/s41467-022-34853-x
Bentley, S. D., Comas, I., Bryant, J. M., Walker, D., Smith, N. H., Harris, S. R., Thurston, S., Gagneux, S., Wood, J., Antonio, M., Quail, M. A., Gehre, F., Adegbola, R. A., Parkhill, J., & de Jong, B. C. (2012). The genome of mycobacterium Africanum West African 2 reveals a lineage-specific locus and genome erosion common to the M. tuberculosis complex. PLoS Neglected Tropical Diseases, 6(2). h…
Borgers, K., Ou, J. Y., Zheng, P. X., Tiels, P., van Hecke, A., Plets, E., Michielsen, G., Festjens, N., Callewaert, N., & Lin, Y. C. (2019). Reference genome and comparative genome analysis for the WHO reference strain for Mycobacterium bovis BCG Danish, the present tuberculosis vaccine. BMC Genomics, 20(1). https://doi.org/10.1186/s12864-019-5909-5
Brosch, R., Gordon, S. v., Garnier, T., Eiglmeier, K., Frigui, W., Valenti, P., dos Santos, S., Duthoy, S., Lacroix, C., Garcia-Pelayo, C., Inwald, J. K., Golby, P., Garcia, J. N., Hewinson, R. G., Behr, M. A., Quail, M. A., Churcher, C., Barrell, B. G., Parkhill, J., & Cole, S. T. (2007). Genome plasticity of BCG and impact on vaccine efficacy. Proceedings of the National Academy of Sciences, 10…
Chen, L., Zhang, D. T., Zhang, J., Su, Y. A., & Zhang, H. (2014). Whole-genome sequences of two clinical isolates of extensively drug-resistant Mycobacterium tuberculosis from Zunyi, China. Genome Announcements, 2(5). https://doi.org/10.1128/genomeA.00910-14
Fleischmann, R. D., Alland, D., Eisen, J. A., Carpenter, L., White, O., Peterson, J., DeBoy, R., Dodson, R., Gwinn, M., Haft, D., Hickey, E., Kolonay, J. F., Nelson, W. C., Umayam, L. A., Ermolaeva, M., Salzberg, S. L., Delcher, A., Utterback, T., Weidman, J., … Fraser, C. M. (2002). Whole-genome comparison of Mycobacterium tuberculosis clinical and laboratory strains. Journal of Bacteriology, 18…
Guimaraes, A. M. S., Zimpel, C. K., Ikuta, C. Y., do Nascimento, N. C., dos Santos, A. P., Messic, J. B., Heinemann, M. B., Ferreira Neto, J. S., & Brandão, P. E. (2015). Draft genome sequence of Mycobacterium bovis strain SP38, a pathogenic bacterium isolated from a bovine in Brazil. Genome Announcements, 3(3). https://doi.org/10.1128/genomeA.00511-15
Ilina, E. N., Shitikov, E. A., Ikryannikova, L. N., Alekseev, D. G., Kamashev, D. E., Malakhova, M. v., Parfenova, T. v., Afanas’ev, M. v., Ischenko, D. S., Bazaleev, N. A., Smirnova, T. G., Larionova, E. E., Chernousova, L. N., Beletsky, A. v., Mardanov, A. v., Ravin, N. v., Skryabin, K. G., & Govorun, V. M. (2013). Comparative Genomic Analysis of Mycobacterium tuberculosis Drug Resistant Strain…
Malone M,K., Farrell,D. and Malone,K. (2020) Direct submission to NCBI GenBank.
Miyoshi-Akiyam, T., Matsumura, K., Iwai, H., Funatogawa, K., & Kirikae, T. (2012). Complete annotated genome sequence of Mycobacterium tuberculosis Erdman. Journal of Bacteriology, 194(10), 2770. https://doi.org/10.1128/JB.00353-12
Murray,M., Kreisworth,B., Young,S.K., Zeng,Q., Koehrsen,M., Alvarado,L., Berlin,A.M., Borenstein,D., Chen,Z., Engels,R., Freedman,E., Gellesch,M., Goldberg,J., Griggs,A., Gujja,S., Heiman,D.I., Hepburn,T.A., Howarth,C., Jen,D., Larson,L., Lewis,B., Mehta,T., Park,D., Pearson,M., Roberts,A., Saif,S., Shea,T.D., Shenoy,N., Sisk,P., Stolte,C., Sykes,S.N., Walk,T., White,J., Yandava,C., Haas,B., Nusb…
N’dira Sanoussi, C., Coscolla, M., Ofori-Anyinam, B., Otchere, I. D., Antonio, M., Niemann, S., Parkhill, J., Harris, S., Yeboah-Manu, D., Gagneux, S., Rigouts, L., Affolabi, D., de Jong, B. C., & Meehan, C. J. (2021). Mycobacterium tuberculosis complex lineage 5 exhibits high levels of within-lineage genomic diversity and differing gene content compared to the type strain h37rv. Microbial Genomi…
Orgeur, M., Frigui, W., Pawlik, A., Clark, S., Williams, A., Ates, L. S., Ma, L., Bouchier, C., Parkhill, J., Brodin, P., & Brosch, R. (2021). Pathogenomic analyses of mycobacterium microti, an esx-1-deleted member of the mycobacterium tuberculosis complex causing disease in various hosts. Microbial Genomics, 7(2), 1–18. https://doi.org/10.1099/mgen.0.000505
Rufai, S. B., McIntosh, F., Poojary, I., Chothe, S., Sebastian, A., Albert, I., Praul, C., Venkatesan, M., Mahata, G., Maity, H., Dandapat, P., Sarojini Michael, J., Katani, R., Kapur, V., & Behr, M. A. (2021). Complete Genome Sequence of Mycobacterium orygis Strain 51145. Microbial Resource Announcements. https://doi.org/10.1128/MRA
Supply, P., Marceau, M., Mangenot, S., Roche, D., Rouanet, C., Khanna, V., Majlessi, L., Criscuolo, A., Tap, J., Pawlik, A., Fiette, L., Orgeur, M., Fabre, M., Parmentier, C., Frigui, W., Simeone, R., Boritsch, E. C., Debrie, A.-S., Willery, E., … Brosch, R. (2013). Genomic analysis of smooth tubercle bacilli provides insights into ancestry and pathoadaptation of Mycobacterium tuberculosis. Natur…
Tsui,S.K.W., Leung,K.-K., Chan,T.-F., Kwong,K.-T., Fong,N.-Y., Yim,K.-Y., Guan,B., Tang,B., Zheng,H. and Zhao,G. (2011) Direct submission to NCBI GenBank.
Wan, X., Qian, L., Hou, S., Drees, K. P., Foster, J. T., & Douglas, J. T. (2014). Complete genome sequences of Beijing and Manila family strains of Mycobacterium tuberculosis. Genome Announcements, 2(6). https://doi.org/10.1128/genomeA.01135-14
Wang, W. F., Lu, M. Y. J., Cheng, T. J. R., Tang, Y. C., Teng, Y. C., Hwa, T. Y., Chen, Y. H., Li, M. Y., Wu, M. H., Chuang, P. C., Jou, R., Wong, C. H., Li, W. H., Whitaker, R., & Zhang, G. (2020). Genomic Analysis of Mycobacterium tuberculosis Isolates and Construction of a Beijing Lineage Reference Genome. Genome Biology and Evolution, 12(2), 3890–3905. https://doi.org/10.1093/gbe/evaa009
Zhang, Y., Chen, C., Deng, J. L. H., Pan, A., Zhang, L., Zhao, X., Huang, M., Lu, B., Dong, H., Du, P., Chen, W., & Wan, K. L. (2011). Complete genome sequences of Mycobacterium tuberculosis Strains CCDC5079 and CCDC5080, which belong to the Beijing family. Journal of Bacteriology, 193(19), 5591–5592. https://doi.org/10.1128/JB.05452-11
Zheng, H., Lu, L., Wang, B., Pu, S., Zhang, X., Zhu, G., Shi, W., Lu, Z., Wang, H., Wang, S., Zhao, G., & Zhang, Y. (2008). Genetic basis of virulence attenuation revealed by comparative genomic analysis of Mycobacterium tuberculosis strain H37Ra versus H37Rv. PLoS ONE, 3(6). https://doi.org/10.1371/journal.pone.0002375
Zhu, L., Zhong, J., Jia, X., Liu, G., Kang, Y., Dong, M., Zhang, X., Li, Q., Yue, L., Li, C., Fu, J., Xiao, J., Yan, J., Zhang, B., Lei, M., Chen, S., Lv, L., Zhu, B., Huang, H., & Chen, F. (2016). Precision methylome characterization of Mycobacterium tuberculosis complex (MTBC) using PacBio single-molecule real-time (SMRT) technology. Nucleic Acids Research, 44(2), 730–743. https://doi.org/10.10…
